# Supplementary material for: Research on the evolution of physical teachers and physical teaching policy: A perspective from China
Source: PLoS One. 2026 Feb 3;21(2):e0341906. doi: 10.1371/journal.pone.0341906 (PMC12867233; doi:10.1371/journal.pone.0341906)
Supplement: S1 File — (XLSX) [file pone.0341906.s001.xlsx]

## Sheet: Sheet1
Number	Year	Institute	Title	Class	Content
1	1950	Ministry of Education	Provisional Regulations for Higher Education Institutions	Regulations	Teachers of universities and specialized colleges are divided into four grades, namely, professors, associate professors, lecturers and assistant professors, and are appointed by the headmaster of the university (college) for the record of the Ministry of Education of the People's Republic of China. Article 18 The Teaching Research and Guidance Group (hereinafter referred to as the Teaching Resea…
2	1950	Ministry of Education	Decision on the Implementation of Curriculum Reform in Higher Education	Decision	(viii) Improving the quality of teachers and training new teachers is the key to the implementation of curriculum reform. Therefore, teachers of higher education institutions throughout the country should make efforts to strengthen their political and professional studies as well as their research work, and should organize teaching research and guidance groups for each major course, so that teach…
3	1950	Ministry of Education	Provisional Regulations for Specialized Colleges and Universities	Regulations	Article 12 Teachers of specialized colleges and universities shall be divided into four grades, namely, professors, associate professors, lecturers and assistant professors, and shall be appointed by the president of the university and reported to the Ministry of Education of the Central People's Government for the record.
4	1951	State Council	Decision on the Reform of the Academic System	Decision	Teacher-training schools, with a training period of three years, admit graduates of junior middle schools or those with equivalent academic ability. The age of admission was not standardized. Elementary teacher-training schools, with a training period of three to four years, are open to graduates of elementary school or those with the same level of academic ability. The age of admission is not st…
5	1951	Central Committee of the Communist Party of China	Instruction of the Central Committee of the Communist Party of China on ideological reform and organizational clean-up in schools	Instruction
6	1953	Ministry of Education	Instruction on the Selection of Outstanding Primary School Teachers to Study in Higher Education Institutions in 1953	Instruction
7	1953	Ministry of Education, Ministry of Finance	Notice on Several Matters Concerning Secondary School and Primary School Teachers Studying in Vocational Schools in 1953.	Notification
8	1953	Ministry of Education	Decision on the Adjustment and Establishment of Departments of Education, English, Physical Education and Political Science in Higher Teachers' Training Colleges.	Decision
9	1953	Ministry of Education	Circular on the Draft Educational Program for Teachers' Training Colleges on a Trial Basis	Notification
10	1953	Ministry of Education	Circular on the Selection of Outstanding High School Teachers to Study in the Research Departments of Universities	Notification
11	1953	Ministry of Education	Circular on the Guidance of Physical Education Teaching in Primary, Secondary and Teacher Training Schools	Notification
12	1953	State Council	Instruction on the Improvement and Development of Higher Teacher Education	Instruction	At the same time, the higher teacher training schools carried out a series of work such as the ideological reform of teachers, the restructuring of faculties and departments, and the reform of teaching and learning, and made certain achievements. However, today's higher teacher-training schools are still far from being able to meet the requirements of secondary schools, either quantitatively or q…
13	1954	Ministry of Education	Announcement of ideological education for high school graduates on further education	Notification
14	1954	Ministry of Education	Circular on the Issuance of the Provisional Teaching Program for Teachers' Training Colleges and the Draft Teaching Program for Teachers' Short Training Courses in Secondary Schools Circular on the Issuance of	Notification
15	1954	Ministry of Education	Circular on the Issuance of Provisional Teaching Programs for Teachers' Training Colleges	Notification
16	1954	Ministry of Education	Instruction on the Organization of Rotation Courses for Primary School Teachers	Notification
17	1954	Ministry of Education	Circular on Constitutional Education for Secondary and Teacher Training Students	Notification
18	1954	State Council	Instruction on the Improvement and Development of Secondary School Education	Instruction	Since the founding of the People's Republic of China, secondary education throughout the country, under the leadership of the Communist Party of China (CPC) and the Central People's Government (CPG), has undergone tremendous restoration and development, and a series of reforms have been carried out, such as the increase in the composition of workers and peasants, ideological reforms, pedagogical …
19	1954	State Council	Constitution of the People's Republic of China	Laws
20	1955	Ministry of Education	Joint Circular on the Selection of Teachers for Further Training in Higher Teachers' Training Schools for the Year 1955 for Teachers of General Courses in Secondary Specialized Schools with Less Than Specialized Graduation Levels	Notification
21	1955	Ministry of Education	Circular on the Selection of Higher Education Teachers for Short-term Professional Studies in the USSR in 1955	Notification
22	1955	Ministry of Education, State General Administration of Sports, Ministry of Health	Instruction on the Improvement of Physical Education in Primary and Secondary Schools	Instruction	According to the information reported at the meeting held by the Ministry of Education in May this year to report on the work of physical education in primary and secondary schools in thirteen provinces and municipalities, the provinces and municipalities have gradually strengthened the leadership of school physical education in the implementation of the education policy of comprehensive developm…
23	1955	Ministry of Education	Instructions on strengthening amateur cultural tuition for serving teachers in elementary school	Instruction	In the rectification and improvement of the base phosphorus, and gradually improve the quality of education, is the current primary education work of the primary task, and improve the incumbent elementary school teacher's cultural level, and is to further improve the quality of primary education is an important prerequisite. Our elementary school teachers' cultural water is not, generally speakin…
24	1955	Ministry of Education	Instructions on strengthening the amateur training of in-service teachers in secondary schools	Instruction	In order to meet the needs of the country's reconstruction, gradually improving the quality of education on the basis of the existing foundation is an important task for secondary education at present and in the next few years, and improving the political level and professional knowledge of serving teachers in secondary schools is an important key to improving the quality of education in secondar…
25	1955	Ministry of Education	Instruction on the Implementation of the Code of Conduct for Primary School Students	Instruction
26	1955	Ministry of Education	Instructions on the implementation of the Code of Conduct for Secondary School Students.	Instruction
27	1955	Ministry of Education	Instruction on the establishment of a correspondence department for higher teachers at Beijing Normal University.	Instruction
28	1955	Ministry of Education	Notice on Organizing Primary and Secondary School Teachers to Study Materialist Ideology and Criticize Bourgeois Ideology of Materialism	Notification
29	1956	Ministry of Education, State General Administration of Sports, Ministry of Health, and the Central Committee of the Communist Youth League.	Joint Instruction on Strengthening the Leadership to Further Develop Physical Education and Sports in Higher Educational Institutions in General	Instruction
30	1956	Ministry of Education	Measures on the Completion and Further Improvement of Existing Graduate Students	Methods
31	1956	Ministry of Education	Circular on the Issuance of the Trial Measures for Teacher Training in Higher Teacher Training Schools	Notification
32	1956	Ministry of Education	Instruction on the Training of Primary School Teachers and Kindergarten Educators	Instruction	In order to create favorable conditions for the universalization of compulsory primary education and to pave the way for smooth progress, the future supply of teachers for elementary school must be adequate in quantity, appropriate in quality and timely in supply. In addition, as early childhood education will also develop greatly in the wake of the rapid progress of socialist industrialization a…
33	1956	Ministry of Education	Instruction on Several Problems in Improving the Quality of Secondary Education at Present	Instruction
34	1956	Ministry of Education	Instruction on the Improvement of Physical Education in Primary and Secondary Schools	Instruction
35	1956	Ministry of Education	Instructions on Several Problems in Physical Education Teaching in Secondary Schools and Normal Schools	Instruction
36	1956	Ministry of Education	Regulations of Normal Schools	Regulations
37	1957	Ministry of Education, Central Committee of the Communist Youth League	Notice on Strengthening the Ideological Education of Graduates of Higher Education Institutions	Notification
38	1957	Ministry of Education	Circular on Changing the Methods of Formulating Teaching Plans and Syllabi	Notification
39	1957	Ministry of Education	Circular on the Study Hours of Amateur Higher Education Institutions and the Reorganization, Consolidation and Improvement of Teaching Quality	Notification
40	1957	Ministry of Education, Central Committee of the Communist Youth League	Circular on Ideological Education for Young People Applying to Higher Education Institutions for Further Studies	Notification
41	1957	Ministry of Education	Circular on the Issuance of a Provisional Program for Educational Internship in Higher Teacher Training Schools	Notification
42	1957	Ministry of Education	Circular on the Draft Regulations on the Work of Teaching and Research Groups in Secondary Schools	Notification
43	1957	Ministry of Education	Circular on the Establishment of Political Science Courses in Secondary Schools and Normal Schools	Notification	The setting up of political science courses in secondary teacher-training schools is basically the same as that of secondary schools, but attention should be paid to the cultivation of students' professional ideology and high quality as teachers in conjunction with the characteristics of teacher-training schools. With regard to the contents of the political science courses in secondary teacher tr…
44	1958	Ministry of Education	Notice on the Selection of Recessed Graduate Students from Teachers of Higher Education Schools for the Academic Year 1958	Notification
45	1959	Ministry of Education	Circular on the Teaching Program of Secondary Teacher Training Schools for the Academic Year 1958	Notification
46	1958	The Central Committee of the Communist Party of China and the State Council	Instructions on Education Work	Instruction	Ideological reforms have been carried out among teachers and students; faculties have been reorganized and teaching reforms carried out; the struggle against the bourgeois rightists has been carried out; the number of students enrolled in colleges and universities, secondary schools and elementary school has increased by several folds; literacy campaigns and amateur cultural and technical educati…
47	1959	State Council	Provisions Concerning the Supplementation, Cultivation and Deployment of Teachers in Higher Education Schools	Programs	The question of replenishment, training and deployment of teachers is a key issue in developing the cause of higher education and improving the quality of education. In order to replenish and train new teachers for institutions of higher education in a systematic manner and to make rational use of the existing ones, the following provisions are made: 1. The State Planning Commission, the Ministry…
48	1959	Ministry of Education	Opinions on the Training of Postgraduates in Higher Education Institutions	Opinion
49	1961	Ministry of Education	Notice on the Discussion and Trial Implementation of the Provisional Regulations on the Work of National Key Higher Education Institutions (Trial Draft)	Notification
50	1961	Ministry of Education	Two Circulars on Ensuring the Quality of Teachers in Primary and Secondary Schools	Notification
51	1962	Ministry of Education	Several Opinions on the Current Work of School Sports	Opinion
52	1962	Ministry of Education	Circular on Strengthening the Training and Adjustment of Graduate Students in Schools	Notification
53	1963	Ministry of Education	Circular on the Issuance of Teaching Programs in Higher Teacher Training Schools (Draft)	Notification
54	1963	Ministry of Education	Circular on the Trial Implementation of the Draft Provisional Regulations on the Training of Postgraduates in Higher Education Institutions	Notification
55	1963	Central Committee of the Communist Party of China	Instructions on the Discussion of the Draft Regulations on the Trial Implementation of the Work of Full-time Primary and Secondary Schools and on Several Issues Concerning the Current Work of Primary and Secondary Education.	Instruction	The "private schools" that have appeared in a few areas must be led and managed, appropriate teaching materials and teachers must be provided, and they should not be easily abolished or left unchecked. First of all, it is necessary to strengthen the education of teachers and students of all primary and secondary schools in the service of agriculture, so that they will understand that agriculture …
56	1964	Ministry of Education	Highlights of the Ministry of Education's Seven-Year Plan for Primary, Secondary and Vocational Education (1964-1970)	Planning
57	1965	Central Committee of the Communist Party of China	Instructions on the development of the education system for half-workers and half-students	Approval	The active and gradual development of the education system of half-work (farming) and half-study is a strategic measure on the education front in China. The development and running of half-work (farming) and half-study schools, from the current point of view, can reduce the economic burden of the state and students' families, and is conducive to the popularization of education in a fast and econo…
58	1966	Ministry of Education	Instruction on consolidating and improving cultivated elementary school and agricultural secondary schools.	Instruction
59	1977	State Council	Opinions on the Enrollment Work of Higher Schools in 1977	Opinion
60	1977	Ministry of Education	Opinions on the Enrollment Work of Higher Schools in 1977	Opinion
61	1977	Ministry of Education	Notice on the Enrollment of Graduate Students in 1977	Opinion
62	1978	Ministry of Education	Code of Conduct for Students of Higher Educational Institutions (Draft for Trial Implementation), Code of Conduct for Students of Secondary Specialized Schools (Draft for Trial Implementation), Code of Conduct for Students of Secondary Teacher Training Schools (Draft for Trial Implementation)	Draft
63	1978	Ministry of Education	Opinions on Strengthening and Developing Teacher Education	Opinion	Opinions on Strengthening and Developing Teacher Education was issued by the Chinese Ministry of Education in 1978. It points out that "vigorously developing and running a good teacher education and building a red and specialized teaching force is the basic construction for developing education and improving the quality of education, a hundred-year plan". The main contents are as follows. (1) Def…
64	1978	Ministry of Education	Opinions on Strengthening the Management of Primary and Secondary School Teaching Personnel	Opinion	"Before the Cultural Revolution, the teaching force in primary and secondary schools was managed by the education administration under the leadership of the Party Committee, which the "Gang of Four" stigmatized as "the unification of bourgeois intellectuals". This was vilified by the "Gang of Four" as "the unification of the bourgeois intellectuals". In recent years, the education administrative …
65	1978	State General Administration of Sports	Opinions on running sports colleges seriously	Opinion
66	1978	Ministry of Education, State General Administration of Sports, Ministry of Health	Notice on Strengthening Physical Education and Health Work in Schools	Notification
67	1978	Ministry of Education	Circular on the Issues of Reporting and Approval Procedures for the Restoration or Establishment of Colleges of Education or Teachers' Training Colleges	Notification	The determination and promotion of teachers' titles must be in accordance with the Interim Provisions of the State Council on the Names of Teachers' Positions in Higher Education Institutions and the Methods of Determining and Promoting Them, as well as the Interim Provisions on the Duties of Teachers in Higher Education Institutions and Their Assessment annexed to Document No. 037 of the Ministr…
68	1978	Ministry of Education	Circular on the Trial Implementation of the Provisional Regulations for Whole-day Secondary Schools (Trial Draft) and Whole-day Primary Schools (Trial Draft)	Notification	The objectives of primary school students are: to have the virtues of love for the motherland, love for the people, love for labor, love for science, and love for public property, and to support socialism and the Communist Party; to have the ability to do preliminary reading, writing, and arithmetic, and to have preliminary general knowledge of nature and society, and to have good habits of study…
69	1978	Ministry of Education	The Outline of the National Education Program for 1978-1985 (draft), the Provisional Regulations for National Ordinary Schools of Higher Education (draft), the Provisional Regulations for Full-Time Secondary Schools (draft), and the Provisional Regulations for Full-Time Primary Schools (draft).	Draft	The National Science Congress is held in Beijing. In his opening speech, Deng Xiaoping emphasized that science and technology were productive forces, and that the key to the "Four Modernizations" was the modernization of science and technology, pointing out that the vast majority of intellectuals in China were already part of the working class and a force to be relied on by the Party, and that a …
70	1978	National People's Congress	Constitution of the People's Republic of China	Laws	Citizens of the People's Republic of China have the freedom to engage in scientific research, literary and artistic creation and other cultural activities. The State gives encouragement and assistance to citizens engaged in education, science, technology, literature, art and other cultural endeavors for their creative work beneficial to the people.
71	1979	Ministry of Education	Provisional Regulations on Physical Education in Higher Schools (Draft for Trial Implementation), Provisional Regulations on Physical Education in Primary and Secondary Schools (Draft for Trial Implementation)	Draft	Physical education is a compulsory subject for students in primary and secondary schools, and is the basic form of organization for physical education teaching. The teaching plan and the Physical Education Syllabus (Draft for Trial Implementation) issued by the Ministry of Education should be conscientiously carried out, and teaching plans for the whole year and semester for each grade should be …
72	1980	Ministry of Education	Circular on the Issuance of the Trial Draft Teaching Plan for Secondary Teacher Training Schools and the Trial Draft Teaching Plan for Early Childhood Teacher Training Schools	Notification
73	1980	Ministry of Education, State People's Committee	Opinions on Strengthening Ethnic Education	Opinion
74	1980	Ministry of Education	Opinions on vigorously running higher teacher training colleges and universities	Opinion	Specialization should be based on the main courses in the teaching plan of junior secondary schools, and should not be "small and comprehensive". Teaching must be the center, according to the specific conditions, actively carry out scientific research, in order to improve the quality of teaching services. Schools that have the conditions should build affiliated middle schools as places for educat…
75	1980	Ministry of Education	Circular on Opinions on Further Strengthening In-service Teacher Training in Primary and Secondary Schools and Three Other Documents	Notification
76	1980	Ministry of Education	Interim Measures on Acceptance of Teachers for Further Training in National Key Institutions of Higher Education	Measure	I. Acceptance of teachers for further training by national key institutions of higher education is an important measure for teacher training and improvement in institutions of higher education, and is a task to be undertaken by national key institutions of higher education. Schools should make plans for accepting teachers for further training and include them in their annual programs. Second, the…
77	1980	Ministry of Education	Interim Measures on Acceptance of Teachers for Further Training in National Key Institutions of Higher Education	Methods	I. Acceptance of teachers for further training by national key institutions of higher education is an important measure for teacher training and improvement in institutions of higher education, and is a task to be undertaken by national key institutions of higher education. Schools should make plans for accepting teachers for further training and include them in their annual programs. Second, the…
78	1980	State Council	Regulations of the People's Republic of China on Academic Degrees	Regulations
79	1982	Ministry of Education	Provisional Regulations on Several Issues Concerning the Strengthening of Colleges of Education	Regulations	The colleges of education are institutions of higher education of a teacher-training nature which are responsible for the training of in-service secondary school teachers and educational administrative cadres, and are an important part of the socialist teacher-training system in China. In order to improve the training of in-service secondary school teachers and educational administrative cadres, …
80	1982	Ministry of Education	Circular on the Trial Implementation of the Teaching Program for Elementary School Teachers to Further their Education in Secondary Teacher Training	Notification
81	1982	Ministry of Education	Circular on the Trial Implementation of the Teaching Program for Secondary School Teachers to Further Study in Higher Teacher Training Specialties and Undergraduate Programs	Notification
82	1982	National People's Congress	Constitution of the People's Republic of China (excerpt)	Laws	The State shall give encouragement and assistance to the creative work of citizens engaged in education, science, technology, literature, art and other cultural endeavors that benefit the people. The State shall, in accordance with the provisions of the law, implement a retirement system for employees of enterprises and public organizations and for the staff of State organs. The livelihood of ret…
83	1983	Ministry of Education	Opinions on Strengthening the Further Training of In-service Teachers in Primary Schools	Opinion	Teachers are the foundation of education and the source of its development, the basis of educational development, the force on which the cause of education depends, and the key to improving the quality of education. Teacher training is an important tool for promoting teachers' professional development and improving the quality of education and teaching. Since the founding of New China, and especi…
84	1983	Ministry of Education	Opinions on Issues Related to the Further Study of Undergraduate Programs for In-service Teachers in Secondary Schools	Opinion	Article 1 These regulations are formulated in order to promote the growth of scientific specialists in China, the improvement of the academic level of various disciplines and the development of education and scientific undertakings, so as to meet the needs of socialist modernization. Article 2 All citizens who support the leadership of the Communist Party of China and the socialist system, and wh…
85	1983	Ministry of Education	Opinions on Further Improving the Quality of General Secondary Education	Opinion	It is necessary to strengthen the construction of ideological and political work teams and to give full play to the roles of classroom teachers, political science teachers and the Communist Youth League, Young Pioneers and student unions. It should be emphasized that teachers of all subjects have the responsibility to educate students in ideology in conjunction with their teaching, and that they …
86	1983	Ministry of Education	Opinions on Further Improving the Quality of General Secondary Education	Opinion	Through various ways and means, the teaching staff of general secondary schools should be enriched and improved. The allocation of graduates of higher teacher training colleges and universities should pay more attention to enriching general secondary schools. They should no longer draw backbone teachers from general secondary schools, let alone transfer unqualified teachers to general secondary s…
87	1984	Ministry of Education, State Planning Commission, Ministry of Finance	Notice on Organizing Undergraduate and Specialized Classes for Secondary School Teachers in Higher Education Institutions	Notification	Under the new situation that the focus of the work of the whole party has been shifted to the modernization of the society in general, it has become an urgent task to strengthen the education of cadres. According to Comrade Ye Jianying's speech in celebration of the 30th anniversary of the founding of the country, "we should carry out regular training for existing cadres through Party schools at …
88	1985	Central Committee of the Communist Party of China	Decision on the Reform of the Education System	Decision	The current situation of difficult funding for schooling and low pay for teachers can only be improved gradually. Specific measures must be taken to raise the social status and livelihood of primary and secondary school teachers and early childhood teachers, and to encourage them to pursue a lifelong career in education. At the same time, existing teachers must be carefully trained and assessed, …
89	1985	Ministry of Education	Supplementary Circular on the Organization of Undergraduate and Specialized Classes for Secondary School Teachers in General Colleges and Universities	Notification	In order to change as soon as possible the present situation in which the secondary school teaching force is seriously unsuited to the development of all kinds of secondary education and the requirements for the improvement of the quality of education in terms of quantity and quality, the Ministry of Education, the State Planning Commission and the Ministry of Finance jointly issued in May 1984 (…
90	1986	Ministry of Education	Opinions on Basic Education Teachers and Teacher Education Planning	Opinion
91	1986	Ministry of Education	Notice of Opinions on Strengthening the Training of In-service Primary and Secondary School Teachers	Notification	There are now 8,020,000 teachers in primary and secondary schools and agricultural vocational high schools in China. This team of teachers in basic education bears the heavy responsibility of educating the nearly 200 million young people in school in China. They work hard and have made great contributions to the cultivation of new generations. However, this team is still very unsuited to the need…
92	1986	Ministry of Education	Opinions on Strengthening the Construction of Physical Education Teachers in Primary and Secondary Schools	Opinion	I. The importance and urgency of strengthening the construction of physical education teachers in primary and secondary schools is that qualified people at all levels and in all categories needed for the construction of socialist modernization must not only have a high moral quality and a wealth of scientific and cultural knowledge, but must also have a strong physique in order to be able to take…
93	1986	Ministry of Education	Notice on Improving and Strengthening Graduate Work	Notification
94	1986	Ministry of Education	Circular on Opinions on Strengthening and Developing Teacher Education	Notification
95	1986	Ministry of Education	Opinions on Strengthening the Teaching Staff of Vocational and Technical Schools	Opinion	In order to strengthen the construction of teaching staff in vocational and technical schools and promote the consolidation and development of vocational and technical education, the Opinions on Strengthening the Construction of Teaching Staff in Vocational and Technical Schools are hereby issued for implementation. Attachment: Opinions on Strengthening the Construction of Teachers in Vocational-…
96	1986	Ministry of Education	Trial Measures for the Certificate of Competence for Assessment of Teachers in Secondary and Elementary Schools	Measure	I. In order to implement the "Decision of the Central Committee of the Communist Party of China on the Reform of the Educational System", which states that "existing teachers must be carefully trained and assessed", "it is necessary to strive to make the vast majority of teachers competent in teaching within five years or a little longer. After that, only those who have qualified academic qualifi…
97	1986	State Council	Opinions on Several Issues Concerning the Implementation of the Compulsory Education Law	Opinion	(a) Teachers are competent or basically competent, most of them have qualified academic qualifications, and the rest have obtained professional certificates of competence in the subjects they teach, in sufficient numbers, with a reasonable professional structure and a correct educational ideology; it will take 15 years or more to give priority to the development and strengthening of teacher educa…
98	1986	National People's Congress	Compulsory Education Law of the People's Republic of China	Laws	Article 28 Teachers enjoy the rights and fulfill the obligations stipulated in the law, and shall serve as teachers and be loyal to the people's cause of education. The whole society shall respect teachers. Article 29 Teachers shall treat students equally in education and teaching, pay attention to the individual differences of students, teach according to their abilities, and promote the full de…
99	1987	Ministry of Education, National Science and Technology Commission, National Economic and Trade Commission, Ministry of Labor and Social Security, Ministry of Finance, China Association for Science and Technology.	Circular on Provisional Provisions on Post-University Continuing Education	Notification	Article 2 the object of post-university continuing education is to have a college degree or above, or intermediate or above professional and technical positions in the professional and technical personnel and managers, focusing on the middle and young backbone. Article 3 The task of post-university continuing education is to expand, deepen and improve the knowledge and ability of the recipients, …
100	1987	Ministry of Education	Circular on the Issuance of Syllabi for Eighteen Subjects in Full-time Primary and Secondary Schools	Notification
101	1987	Ministry of Education	Opinions on the Participation of Young Teachers in Social Practice in Higher Education Institutions	Opinion
102	1987	Ministry of Education	Opinions on Further Strengthening the Leadership of Enterprises and Institutions in Primary and Secondary Schools	Opinion	Secondly, strengthening the construction of teaching staff The issue of teaching staff is the key to running schools in enterprises and undertakings. At present, the number of teachers in primary and secondary schools of enterprises and institutions is insufficient, the quality is low and unstable, especially in junior high schools and vocational high schools. Teacher structure is also mismatched…
103	1987	Ministry of Education, Ministry of Public Security, and the Central Committee of the Communist Youth League	Notice of Opinions on Running a Good Work-Study School	Notification	Teachers of work-study schools must be able to conscientiously implement the Party's line, guidelines, policies, love of work-study education, good moral character, decent style, with a certain level of business and strong management skills, good health, and able to work in work-study education. The education departments of each region shall take various channels to solve the problem of the sourc…
104	1987	Ministry of Education	Decision on the Reform and Development of Adult Education	Decision	Strengthening the construction of the teaching staff of adult education. The faculty of adult education should be composed of full-time teachers, combining full-time and part-time work. More comrades who love adult education should be mobilized and enlisted from all aspects of society to participate in the work of adult education. Scientific and technological personnel and managers who are in a p…
105	1988	Ministry of Education	Regarding the passing grades of the examination for the Certificate of Professional Competence for Secondary School Teachers and the systematic further study of the undergraduate degree of senior teacher, 1989 Administrative Measures for Television Teacher Education	Methods
106	1989	Ministry of Education	Measures for the Administration of Television Teacher Education (for Trial Implementation)	Methods	Article 1 These Measures are formulated to strengthen the organization and management of television teacher education, to ensure the quality of teaching and to improve the effectiveness of the school. Article 2 The main tasks of satellite television teacher education are: (1) to carry out in-service training for primary and secondary school teachers, so that elementary school teachers who have no…
107	1989	Ministry of Education, Ministry of Labor and Social Security, Ministry of Personnel	On the development of job training a number of issues of opinion	Opinion	To strengthen the teachers in the professional, technical and practical ability of training to improve, improve teaching methods, to adapt to the needs of job training. Job training should be carried out at a hierarchical level. Training units should have appropriate conditions.
108	1989	Ministry of Education	Circular on the Issuance of the Teaching Program for Three-Year Secondary Teacher Training Schools (for Trial Implementation)	Notification
109	1989	Ministry of Education	Opinions on Continuing the Trial Implementation of the Certificate of Competence for the Examination of Primary and Secondary School Teachers	Opinion	(a) Publicity and explanation should continue to be vigorously strengthened. The purpose, significance and guiding ideology of the implementation of the Certificate of Competence in Assessment system should be continuously publicized in conjunction with the specific tasks of assessment and examination. At the same time, it is necessary to publicize and explain the provisions of the assessment sys…
110	1990	Ministry of Education	Circular on the Issuance of Teaching Plans for 12 Specialties of Higher Teacher Training Specialties for Secondary School Teachers	Notification
111	1990	Ministry of Education	Opinions on Improving and Strengthening the Work of Teaching and Research Offices	Opinion	Since the Third Plenary Session of the Eleventh Central Committee of the CPC, under the leadership of educational administrative departments at all levels, teaching and research offices (hereinafter referred to as teaching and research offices) in primary and secondary schools at all levels of provinces (autonomous regions and municipalities directly under the Central Government), prefectures (mu…
112	1990	Ministry of Education	On the issuance of the "on the development of vocational senior secondary schools (three-year) teaching program of the views" notice	Notification	The teaching plan embodies the basic requirements of the specifications for the training of talents and is the main basis for the organization of teaching work in schools. In order to ensure the quality of training personnel specifications, is now on the development of teaching plans for the relevant issues put forward the following views: First, the development of teaching plans of the principle…
113	1990	Ministry of Education	Notice on the Issuance of Several Opinions on the Work of Current Teacher Training Colleges and Universities	Notification	I. Strengthen the leadership of the Party, and always put moral education in the first place in all the work of the schools. Schools of higher education must adhere to the direction of socialism, strengthen the leadership of the Party, carry out in-depth and persistent struggle against bourgeois liberalization, and strive to turn schools of higher education into strong positions for training the …
114	1990	Ministry of Education	Regulations on Physical Education in Schools	Regulations	Article 17 Physical education teachers shall love school physical education work, have good ideological and moral character, cultural literacy, and master the theory and teaching methods of physical education. Article 18 Schools shall, within the total number of teachers approved by the educational administrative departments at all levels, provide physical education teachers in accordance with th…
115	1990	Central Committee of the Communist Party of China	Notice on Further Strengthening and Improving the Work of Intellectuals	Notification	Recently, the Standing Committee Meeting of the Political Bureau of the Central Committee and the Politburo Meeting have successively discussed the issue of further strengthening and improving the work of intellectuals, and the relevant spirit is hereby notified as follows: Firstly, the whole Party must attach great importance to the work of intellectuals, and put it on the important agenda. Inte…
116	1991	Ministry of Education, Ministry of Personnel	Notice on Promulgating the Code of Professional Ethics for Primary and Secondary School Teachers	Notification	Strengthening the professional moral education of teachers and improving their moral quality is a basic task in the construction of primary and secondary school teachers, and also a basic content of the current ideological and political work of strengthening primary and secondary school teachers. The ideological, political and moral quality of the teaching force is directly related to whether our…
117	1991	Ministry of Education, National Education Labor Union	On the current work of primary and secondary school teachers to do a good job in the appointment of several opinions	Opinion	The Central Committee of the Communist Party of China (CPC) pointed out in the "Suggestions on the Formulation of the Ten-Year Plan and the Eighth Five-Year Plan for the Development of the National Economy and Society" that "the development of education and the improvement of the quality of the whole nation is a fundamental plan for the construction of socialism". This further clarifies the strat…
118	1991	Ministry of Education	Opinions on Strengthening the Work of General Higher Specialized Education	Opinion	It is necessary to strengthen the leadership of the Party over the work of schools, emphasize and strengthen the construction of political and labor teams, and give full play to the positive role of the majority of teachers in teaching and educating people. To strict school management, correct school spirit, school spirit, to form a good environment for educating people. Nine, active development …
119	1991	Ministry of Education	Opinions on the development of continuing education for elementary school teachers	Opinion	I. Since the Third Plenary Session of the Eleventh Central Committee of the CPC, especially after the release of the Decision of the Central Committee of the CPC on the Reform of the Educational System, governments at all levels and educational administrations have further taken the development of teacher education and the training of in-service teachers as a strategic measure for the development…
120	1991	Propaganda Department, Ministry of Education	Notice on Several Issues Concerning the Strengthening and Improvement of the Ideological and Political Work of Cadres and Teachers in Secondary Schools	Notification	In order to strengthen and improve the ideological and political work of cadres and teachers in secondary schools, we are now notified of the following issues: First, fully understand the importance and urgency of strengthening and improving the ideological and political work of cadres and teachers in secondary schools The next ten years will be a very critical period in the historical process of…
121	1992	Ministry of Education, State Planning Commission, Ministry of Personnel, Ministry of Finance	Opinions on Several Issues of Further Improving and Strengthening the Work of Private Teachers	Opinion	First, to further improve the adjustment and reorganization of private teachers, and gradually reduce the number and improve the overall quality of the 80's, after several comprehensive reorganization, the total number of private teachers reduced by 1 / 3, the overall quality of the team has improved significantly. Localities should seriously summarize the experience, from the local actual situat…
122	1992	Ministry of Education	Opinions on Accelerating the Pace of Academic Training for Secondary School Teachers	Opinion	I. Accelerating the pace of academic training for middle school teachers 1. Opening a series of self-study examinations for middle school teachers to further their studies in higher teacher training specialties. The establishment of correspondence, satellite television education, self-study exams communicate training junior middle school teachers mode of operation, to the maximum extent possible …
123	1992	Ministry of Education	Circular on the Issuance of the Highlights of the Eighth Five-Year Plan for Teacher Training in National Higher Teacher Training Schools and the Opinions on Strengthening the Construction of Teacher Training Centers for Higher Teachers at All Levels (Colleges and Universities)	Notification	The Points of the Eighth Five-Year Plan for Teacher Training in Higher Normal Schools and the Opinions on Strengthening the Construction of Teacher Training Centers at All Levels of Higher Teachers (Colleges and Universities), which were discussed and revised at the National Conference on Teacher Training in Higher Normal Schools, are hereby issued to you for your compliance. The above mentioned …
124	1992	Ministry of Education	Notice on Expanding the Pilot Work of Comprehensive Reform of Urban Education	Notification	Provinces, autonomous regions, municipalities and municipalities directly under the central government and the Office of the municipal government, the relevant city government office (office): Since 1987, the Ministry of Education in the country's 15 cities to carry out comprehensive reform of urban education experiments, in the relevant provincial and municipal governments under the leadership o…
125	1992	Ministry of Education	Circular on the Issuance of the National Guidelines for the Development and Reform of Ethnic Education (for Trial Implementation)	Notification	In order to clarify the objectives, guidelines, tasks and policies for the development of ethnic education in China in the 1990s, and to promote the development and reform of ethnic education, we drafted the National Guidelines for the Development and Reform of Ethnic Education (for Trial Implementation). The Outline was discussed at the National Working Conference on Ethnic Education and was sup…
126	1992	Ministry of Education	Rules for the Implementation of the Compulsory Education Law of the People's Republic of China	Rules	Chapter I General Provisions Article 1 In accordance with the provisions of Article 17 of the Compulsory Education Law of the People's Republic of China (hereinafter referred to as the Compulsory Education Law), these Rules are formulated. Article 2 of the compulsory education law referred to in article 4 of the school-age children and adolescents, refers to the law should be enrolled in school t…
127	1993	State Council, Ministry of Education	Circular on the Opinions on Accelerating the Reform and Active Development of General Higher Education	Notification	People's governments of provinces, autonomous regions and municipalities directly under the Central Government, and the ministries, commissions and agencies directly under the State Council: The State Council agrees with the Ministry of Education's Opinions on Accelerating the Reform and Positively Developing Ordinary Higher Education, which is hereby forwarded to you for your conscientious imple…
128	1993	Ministry of Education	On the issuance of "on the strengthening of higher teachers correspondence, satellite television education, self-study exams communicate with the training of secondary school teachers teaching and management of the views of" notice	Notification	The Opinions on Strengthening the Teaching and Management of Secondary School Teachers Trained by Higher Teacher Correspondence, Satellite Television Education and Self-Study Examination are hereby issued to you. Please refer to the opinions in conjunction with the actual situation of each place, and seriously study on strengthening the teaching and management of secondary school teachers in the …
129	1993	Ministry of Education	Opinions on Vigorously Strengthening the Training of Primary and Secondary School Teachers	Opinion	First, attach great importance to the training of primary and secondary school teachers, and comprehensively improve the quality of the teaching force. 1. The major plan for education, teacher-oriented. There are good teachers, there is a good education. Teacher training is an important part of strengthening the construction of the teaching force, is to promote quality education, promote fairness…
130	1993	Ministry of Education	Opinions on Further Reform and Development of Adult Higher Education	Opinion	I. Since the Third Plenary Session of the Eleventh Central Committee of the CPC, the cause of adult higher education has developed greatly, and initially formed a system of mobilizing the strength of all aspects of the society, running schools in multiple forms, at multiple levels and through multiple channels, and a new pattern of joint development of adult higher education and general higher ed…
131	1993	State Council	Notice on Several Issues Concerning the Implementation of the Teachers' Law of the People's Republic of China	Notification	People's Governments of Provinces, Autonomous Regions and Municipalities directly under the Central Government, Ministries and Commissions of the State Council, and Institutions directly under the Central Government: The Teachers' Law of the People's Republic of China (hereinafter referred to as the "Teachers' Law") was passed by the Standing Committee of the Eighth National People's Congress at …
132	1993	State Council	Opinions on the Implementation of the Outline for the Reform and Development of Education in China	Opinion	The Fourteenth National Congress of the Communist Party of China, guided by the theory of building socialism with Chinese characteristics, defined the main tasks of China's reform and construction in the 1990s, and explicitly stated that "education must be accorded a strategic position of priority development, and efforts must be made to raise the ideological, moral, scientific and cultural level…
133	1993	National People's Congress	Decision on Amending Some Laws	Decision	Chapter I General Provisions Article 1 This Law is enacted for the purpose of safeguarding the lawful rights and interests of teachers, building a teaching force with good ideological and moral cultivation and business qualities, and promoting the development of socialist education. Article 2 This Law applies to teachers who specialize in education and teaching in schools at all levels and in oth…
134	1994	State Council	Regulations on Education for the Disabled	Regulations	Article 35 The people's governments at all levels shall attach importance to the cultivation and training of teachers engaged in the education of the disabled, and take measures to gradually raise their status and treatment, improve their working environment and conditions, and encourage teachers to engage in the education of the disabled throughout their lives. Article 36 Teachers engaged in the…
135	1994	Ministry of Education	Circular on the Issuance of the Outline of Professional Skills Training for Teachers for Students of Higher Teachers' Training Colleges (for Trial Implementation)	Notification	The Syllabus is applicable to higher teacher training colleges and is the basis for training students in the basic skills of the teaching profession. The teacher's vocational skills training for students of higher teacher training schools includes four parts: speaking Mandarin and oral expression, writing standardized Chinese characters and written expression, teaching work, and classroom teacher…
136	1994	Ministry of Education	Opinions on Strengthening the Work of General Higher Specialized Education	Opinion	I. Recognize the situation of teaching work and strengthen the status of teaching 1. At present, the teaching work and teaching reform in higher education is in a critical period. The establishment of socialist market economic system as the goal of China's economic system reform has provided a strong impetus for the teaching reform of higher education, which is an unprecedented opportunity for th…
137	1994	Ministry of Education	Opinions on carrying out probationary training for new elementary school teachers	Opinion	The Opinions on Carrying Out Probationary Training for New Primary School Teachers are hereby issued to you. Please take into account the actual situation in your region, refer to the spirit of the Opinions, and effectively carry out the training of new teachers during their probationary period. The Opinions on Conducting Probationary Training for New Primary School Teachers The probationary peri…
138	1994	Ministry of Education	Implementing Opinions on the Basic Universalization of Nine-Year Compulsory Education and the Basic Eradication of Illiteracy among Young and Middle-Aged People in the 1990s	Opinion	The basic universalization of nine-year compulsory education and the basic elimination of illiteracy among young adults by the end of this century (hereinafter referred to as the "two bases") is a foundation project for improving the quality of the entire nation, and it is the "top priority" of educational development in the coming period. The realization of the "two bases" in the 1990s is a stra…
139	1994	State Council	Opinions on the Implementation of the Outline for the Reform and Development of Education in China	Opinion	The Outline for the Reform and Development of Education in China (hereinafter referred to as the Outline) is the blueprint for educational reform and development in the 1990s and into the early years of the next century, and is a programmatic document for the construction of a socialist education system with Chinese characteristics. The conscientious implementation of the Outline is an important …
140	1994	National People's Congress	People's Republic of China labor law	Law	Chapter I General Provisions Article 1 In order to protect the lawful rights and interests of workers, regulate labor relations, establish and maintain a labor system adapted to the socialist market economy, and promote economic development and social progress, this Law is enacted in accordance with the Constitution. Article 2 This Law shall apply to enterprises and individual economic organizati…
141	1995	Ministry of Education	Opinions on the Implementation of Certain Issues of the Teachers' Law of the People's Republic of China	Opinions	The Teachers' Law of the People's Republic of China (hereinafter referred to as the "Teachers' Law") is an important law for strengthening the construction of the teaching force in the new situation. It is of great significance to the rule of law in teaching, safeguarding the legitimate rights and interests of teachers and strengthening the standardized management of the teaching force. Now on th…
142	1995	Ministry of Education	Several Opinions on Further Improving and Strengthening Graduate Student Work	Opinion	In order to fully implement the strategy of developing the country through science and education as determined by the CPC Central Committee and the State Council, to implement the Outline for the Reform and Development of Education in China and its implementation, to better meet the strategic demand for high-level talents for China's economic construction, scientific and technological progress, a…
143	1995	Ministry of Education	Opinions on Carrying Out Basic Skills Training for Elementary School Teachers	Opinion	First, in 1991, the Ministry of Education Teachers [1991] No. 8, "Opinions on Carrying Out Continuing Education for Elementary School Teachers," proposed that basic skills training is one of the important contents of continuing education for elementary school teachers at this stage. Practice over the past few years has proved that the development of basic skills training for elementary school tea…
144	1995	Ministry of Education	Opinions on the reform and development of general secondary specialized education (excluding secondary teachers)	Opinion	At present, China's reform, opening up and modernization are entering a new stage. The establishment of the socialist market economic system has put forward new requirements and challenges for the reform and development of vocational and technical education in China, injected new vitality and provided good opportunities. As pointed out in the Outline for the Reform and Development of Education in…
145	1995	Ministry of Education	Notice on the Implementation of the Transitional Measures for the Recognition of Teacher Qualifications	Notification	The Transitional Measures for the Recognition of Teachers' Qualifications, formulated by the Ministry of Education in accordance with the Teachers' Law of the People's Republic of China and the Regulations on Teachers' Qualifications, are hereby issued to you for implementation. The teacher qualification system is a national statutory licensing system for the teaching profession. Teacher qualific…
146	1995	Ministry of Education	Circular on the Issuance of Several Opinions on Vigorously Running General Senior High Schools	Notification	In order to implement the "Outline for the Reform and Development of Education in China" issued by the Central Committee of the Communist Party of China and the State Council and its implementing opinions, and to guide the reform and development of general senior middle school education in China from the end of this century to the beginning of the next century, the "Opinions on Vigorously Running…
147	1995	Ministry of Education	Circular on the Issuance of Ten Measures to Strengthen the Construction of Weak General Senior High Schools (for Trial Implementation)	Notification	In order to implement the task of "vigorously strengthening the construction of weak general senior middle schools" put forward in the Opinions on Vigorously Running General Senior Middle Schools of the Commission, and to improve the overall quality and level of general senior middle schools, the Ten Measures for Strengthening the Construction of Weak General Senior Middle Schools (for Trial Impl…
148	1995	Ministry of Education	On the issuance of the university college level elementary school teacher training course program (for trial implementation) of the circular	Notification	1. Implementing the policy of the Party and the State that education must serve the construction of socialist modernization, must be combined with production and labor, and cultivate builders and successors with all-round development in morality, intellectuality, and physical fitness, and with moral education as the first priority, and in accordance with the actual needs of cultivating elementary…
149	1995	State Council	Regulations on Teachers' Qualifications	Regulations	Chapter I General Provisions Article 1 In order to improve the quality of teachers and strengthen the construction of the teaching force, these regulations are formulated in accordance with the Teachers' Law of the People's Republic of China (hereinafter referred to as the Teachers' Law). Article 2 Chinese citizens specializing in education and teaching at all levels and in all types of schools a…
150	1995	National People's Congress	Education Law of the People's Republic of China	Law	Chapter I General Provisions Article 1 In order to develop the cause of education, improve the quality of the entire nation and promote the construction of socialist material and spiritual civilization, this Law is enacted in accordance with the Constitution. Article 2 This Law shall apply to all levels and types of education within the territory of the People's Republic of China. Article 3 The S…
151	1995	National People's Congress	Sports Law of the People's Republic of China	Law	Sports Law of the People's Republic of China Chapter I General Provisions Article 1 In order to develop sports, enhance the physical fitness of the people, raise the level of sports, and promote the construction of socialist material and spiritual civilization, this Law is enacted in accordance with the Constitution. Article 2 The State develops sports and carries out mass sports activities to im…
152	1996	Ministry of Education	Regulations on the Training of Teachers in Higher Education	Regulations	Chapter I General Provisions Article 1 In order to build a team of teachers with good ideological morals and business qualities, and to further standardize and institutionalize the training of teachers in institutions of higher learning, these regulations are formulated in accordance with the Teachers' Law of the People's Republic of China (hereinafter referred to as the "Teachers' Law"). Article…
153	1996	Ministry of Education	Opinions on the Reform and Development of Teacher Education	Opinion	At the turn of the century, China is in an important historical period of building socialism with Chinese characteristics and realizing the comprehensive revitalization of the Chinese nation. The hope of revitalizing the nation lies in education, and the hope of revitalizing education lies in teachers. Doing a good job in teacher education and training and educating high-quality teachers will hav…
154	1996	Ministry of Education	Opinions on Strengthening the Construction of Primary and Secondary School Teaching Personnel during the Ninth Five-Year Plan Period	Opinion	"The period of the Ninth Five-Year Plan is a critical period in China's implementation of the strategy of developing the country through science and education, as well as an important period in the reform and development of education. In order to fully implement the Education Law, the Teachers' Law, the Outline for the Reform and Development of Education in China and its implementation, and to bu…
155	1996	National People's Congress	Report on the Outline of the Ninth Five-Year Plan for National Economic and Social Development and the Vision for 2010	Report	Preface I. Completion of the Eighth Five-Year Plan II. Guidelines and Targets for National Economic and Social Development (1) Domestic and International Environment and Conditions for the Next 15 Years (2) Guidelines for National Economic and Social Development (3) Targets for National Economic and Social Development in the Ninth Five-Year Plan (4) Visionary Goals for National Economic and Socia…
156	1996	National People's Congress	Vocational Education Law of the People's Republic of China	Law	Chapter I General Provisions Article 1 In order to implement the strategy of developing the country through science and education, to develop vocational education, to improve the quality of workers and to promote the construction of socialist modernization, this Law is formulated in accordance with the Education Law and the Labour Law. Article 2 This Law applies to all levels and types of vocatio…
157	1997	Ministry of Education	Provisional Rules for Pre-service Training of Teachers in Higher Educational Institutions	Rules	Article 1 In order to ensure that teachers newly added to institutions of higher education are better able to fulfill their duties as teachers, these rules are formulated in accordance with the provisions of the Regulations on Teachers' Qualifications and the Regulations on the Training of Teachers in Institutions of Higher Education. Article 2: Pre-service training for teachers of higher educati…
158	1997	Ministry of Education, National Education Labor Union	Notice on the Reissuance of the Code of Ethics for Primary and Secondary School Teachers	Notification	At present, China's reform and opening up and the cause of socialist modernization have entered a new historical stage. The new situation has put forward higher requirements for the construction of primary and secondary school teachers. For this reason, according to the Resolution of the CPC Central Committee on Several Important Issues Concerning the Strengthening of the Construction of Socialis…
159	1997	Ministry of Education	On the current actively promote the implementation of quality education in primary and secondary schools a number of opinions	Opinion	In order to implement the spirit of the 15th National Congress of the Party, further implement the "China Education Reform and Development Program", to meet the challenges of the 21st century, and at the same time for the in-depth implementation of the spirit of the national primary and secondary schools quality education experience exchange meeting, deepen the reform of basic education, guidance…
160	1997	Ministry of Education	Opinions on Strengthening the Teaching Staff of Secondary Vocational Schools	Opinion	Implementing the Teachers' Law, the Vocational Education Law and the spirit of the National Working Conference on Vocational Education, and building a relatively stable team of vocational education teachers who are both full-time and part-time, sufficient in number, of good quality, and of a reasonable structure, is the fundamental guarantee for realizing the goals of the development and reform o…
161	1997	Ministry of Education	Circular on the Issuance of Several Opinions of the Ministry of Education on Further Promoting Comprehensive Reform of Urban Education	Notification	The experiment of comprehensive reform of urban education is an important initiative of China's education reform, which has been carried out for ten years. In order to implement the spirit of the Fifteenth National Congress of the CPC, to further promote the reform and development of urban education in China, to summarize the achievements and experiences of the comprehensive reform experiment of …
162	1997	Ministry of Education	Notice on the Organization and Implementation of the "Reform Plan of Teaching Content and Curriculum System of Higher Teacher Education for the 21st Century".	Notification	In order to implement the spirit of the Fifteenth National Congress of the CPC and the Outline for the Reform and Development of Education in China, to meet the needs of the reform and development of society, economy and education, and to create a new situation for higher teacher education in the 21st century in China, it was decided to organize the implementation of the "Reform Plan of Higher Te…
163	1998	Ministry of Education	Notice on the Issuance of the Teaching Guideline Outline of Nine Main Courses for Physical Education Specialties in General Colleges and Universities	Notification	In order to conscientiously implement the Party's education policy, further strengthen the construction of physical education major courses in institutions of higher education, improve the quality of teaching, and train high-quality school physical education teachers for the country for the 21st century, in accordance with the spirit of the Outline for the Reform and Development of Education in C…
164	1998	Ministry of Education	Notice on the Issuance of Opinions on Accelerating the Reform and Development of Vocational Education in Central and Western Regions	Notification	In order to implement the spirit of the National Working Conference on Vocational Education, implement the Vocational Education Law of the People's Republic of China, and accelerate the reform and development of vocational education in the central and western regions, especially in the western regions, nationalities, and remote and impoverished areas, the following opinions are put forward: First…
165	1998	Ministry of Education	Notice on Strengthening the Management of Teaching Staff at Present	Notification	Provinces, autonomous regions, municipalities directly under the Central Education Commission, Department of Education, Xinjiang Production and Construction Corps Education Commission: In recent years, due to the influence of the outside world's bad ideas, some teachers' values have changed and relaxed their requirements. In addition, some areas of the financial package to the township, so that t…
166	1998	Ministry of Education	Circular on the Issuance of the Opinions on Deepening the Reform of Teaching and Cultivating High-quality Talents to Meet the Needs of the 21st Century and Other Documents	Notification	Provinces, autonomous regions, municipalities directly under the Central Education Commission, Department of Education, Guangdong Province Higher Education Department, the relevant ministries and commissions of the State Council Department of Education (Bureau), the Ministry of Higher Education: the Ministry of the first national conference on teaching in general higher education institutions was…
167	1998	Ministry of Education	On Issuing the Moral Education Outline for Secondary Teacher Training Schools (for Trial Implementation)	Outline	To raise students' awareness of the strategic position of education in the construction of socialism, to cultivate in them the ideological feeling of love for the cause of education and love for children, and to form initially a correct outlook on education; to stimulate in them a sense of mission to contribute to the implementation of the nine-year compulsory education and the development of pre…
168	1998	Ministry of Education	Notice on the Issuance of the Opinions on Deepening Teaching Reform and Cultivating High-Quality Talents to Meet the Needs of the 21st Century and Other Documents	Notification	In March this year, the Ministry of Education held the first national conference on teaching in colleges and universities in Wuhan, which seriously summarized the experience of teaching reform in colleges and universities since the Fourth Conference on Higher Education, centered on the theme of "Changing Educational Concepts, Deepening Teaching Reforms, Strengthening Teaching and Learning Constru…
169	1998	Ministry of Education	Circular on the Issuance of the Principle Opinions on Deepening Teaching Reform of Vocational Education for the 21st Century	Notification	Annex: Principle Opinions on Deepening the Teaching Reform of Vocational Education for the 21st Century I. It is an important task for the vocational education front to implement the spirit of the Tenth National Congress of the Party to conscientiously implement the education policy of the State, improve the quality of education and the effectiveness of school running, and cultivate high-quality …
170	1998	National People's Congress, Ministry of Education, Ministry of Justice	Notice on the Study, Publicity and Implementation of the Law of the People's Republic of China on Higher Education	Notification	Teaching Higher [1998] No. 12 Provinces, autonomous regions, municipalities directly under the Central People's Congress Standing Committee, the Department of Justice (Bureau), the Education Commission, the Department of Education, Guangdong Province Department of Higher Education, the State Council's relevant ministries and commissions of the Department of Education (Bureau), the Ministry of Edu…
171	1998	Ministry of Education	Three-year secondary teacher training school curriculum plan	Programs	The needs of the development of socialist modernization and the requirements of nine-year compulsory education for elementary school teachers; the combination of uniformity and flexibility from the fact that China, though vast, has unbalanced economic and cultural development; the characteristics and laws of secondary teacher training; the needs of pre-service education for future elementary scho…
172	1998	National People's Congress	Law of the People's Republic of China on Higher Education	Law	Chapter I General Provisions Article 1 In order to develop the cause of higher education, implement the strategy of developing the country through science and education, and promote the construction of socialist material civilization and spiritual civilization, this Law is enacted in accordance with the Constitution and the Education Law. Article 2 This Law shall apply to higher education activit…
173	1999	The Central Committee of the Communist Party of China and the State Council	Decision on Deepening Educational Reform and Comprehensively Promoting Quality Education	Decision	In today's world, science and technology are advancing by leaps and bounds, the knowledge-based economy is taking shape, and competition for national power is becoming increasingly fierce. Education plays a fundamental role in the formation of comprehensive national power, and the strength of a nation depends more and more on the quality of its workers and on the quality and quantity of its talen…
174	1999	State Council	Circular of the Ministry of Education on the Action Plan for Revitalization of Education in the 21st Century	Notification	People's Governments of all municipalities directly under the Central Government, ministries and commissions of the State Council, and institutions directly under the Central Government: The State Council agrees with the Ministry of Education's Plan of Action for Revitalizing Education for the 21st Century, which is hereby forwarded to you for your conscientious implementation. The realization of…
175	1999	Ministry of Education	Notice on "Comprehensive Quality Training for Primary and Secondary School Teachers" in Ethnic Poverty-stricken Areas	Notification	Notice of the Ministry of Education on "Comprehensive Quality Training for Primary and Secondary School Teachers" in Ethnic Poverty-stricken Areas (Education and Civil Affairs Office [1999] No. 10, October 15, 1999) In order to comprehensively implement the spirit of the Third Plenary Session of the National People's Congress and the Plan of Action for Revitalization of Education in the 21st Cent…
176	1999	Ministry of Education	Notice on Organizing and Recommending National Key Construction Teacher Training Bases for Vocational Education	Notification	According to the spirit of the Action Plan for Revitalization of Education for the 21st Century on the key construction of 50 training bases for the training of professional teachers and internship instructors in vocational education, the Ministry has decided to select and determine the 50 national key construction bases for teacher training in vocational education in three batches in this and ne…
177	1999	Ministry of Education	Notice on Further Improving the Teaching Work of Higher Education Institutions	Notification	The government should do a good job of ideological education for graduates of colleges and universities, educate the graduates to take the national interest seriously, insist on the unity of learning science and culture and strengthening ideological cultivation, the unity of learning book knowledge and engaging in social practice, the unity of realizing one's own value and serving the motherland,…
178	1999	Ministry of Education	Opinions on Strengthening the Rule of Law in Education	Opinion	The rule of law and the construction of a socialist country based on the rule of law is the basic strategy of the Party to lead the people to govern the country established by the Fifteenth National Congress of the Party and the Constitution. In order to implement this basic strategy in the field of education, strengthen the legal construction of education, and comprehensively promote the rule of…
179	1999	Ministry of Education	Circular on the Issuance of Several Opinions on the Layout and Structural Adjustment of Teacher Training Colleges and Universities	Notification	Over the past half century, China's teacher education has supported the world's largest primary and secondary education, and made historic contributions to the construction of primary and secondary school teachers. Facing the 21st century, under the new situation of implementing the strategy of developing the country through science and education and meeting the challenges of the knowledge-based …
180	1999	Ministry of Education	Notice on the Issuance of the Opinions of the Ministry of Education on Several Issues Concerning the Implementation of the Law of the People's Republic of China on Higher Education	Notification	In order to promote the implementation of the Law of the People's Republic of China on Higher Education, the Ministry of Education on the implementation of the Law of the People's Republic of China on Higher Education on a number of issues of the opinions issued to you, please follow. Ministry of Education on the implementation of the "People's Republic of China Law on Higher Education" a number …
181	1999	Ministry of Education	Opinions on Strengthening the Teaching Staff of Higher Education Institutions in the New Era	Opinion	Provinces, autonomous regions, municipalities directly under the Central Education Commission, Department of Education, Guangdong Province Higher Education Department, Xinjiang Production and Construction Corps Education Commission, the Ministry of Higher Education: The Opinions on Strengthening the Teaching Staff Construction of Higher Education Institutions in the New Era (hereinafter referred …
182	1999	Ministry of Education	Notice on Learning and Implementing the State Council's Decision on the Reform and Development of Basic Education	Notification	In the first year of the new century, the State Council convened a national conference on basic education and issued the Decision on the Reform and Development of Basic Education (the Decision). This is a major decision made by the Party Central Committee, with Comrade Jiang Zemin at its core, to implement the strategy of developing the country through science and education and to promote the ref…
183	1999	Ministry of Education	Circular on the Issuance of the Financial Assistance Program for Backbone Teachers in Higher Education and its Implementation and Management Measures	Notification	In order to carry out the spirit of the Fifteenth National Congress of the CPC, implement the strategy of developing the country through science and education, and meet the set of only the economy accounted for, approved by the Central Committee of the CPC and the State Council, the Ministry of Education formulated the Action Plan for Revitalizing Education for the 21st World. This cross-century …
184	1999	Ministry of Education	Secondary school teachers to further study higher teacher training undergraduate (specialized starting point) teaching program	Plan	The Teaching Plan for Secondary School Teachers to Further Study Higher Teacher Training Bachelor's Degree (Specialized Starting Point) (for Trial Implementation) I. Guiding Principle: Adhere to Deng Xiaoping Theory as the guide, fully implement the Party's education policy, conscientiously implement the requirements of the Outline for the Reform and Development of Education in China, follow the …
185	1999	Ministry of Education	Primary and secondary school teachers continuing education regulations	Regulations	General provisions of the first in order to improve the overall quality of primary and secondary school teachers, to adapt to the reform and development of basic education and comprehensively promote the needs of quality education, according to the "People's Republic of China Education Law" and "People's Republic of China Teachers Law," the formulation of the provisions. Article 2 These provision…
186	2000	State General Administration of Sports	On the issuance of the 2001-2010 sports reform and development program notice	Notification	Sports bureaus of provinces, autonomous regions, municipalities directly under the central government, municipalities with separate plans, Xinjiang Construction Corps, the Military Training Department of the General Staff, the Propaganda Department of the General Government, all industrial sports associations, all departments, divisions and bureaus, and all units directly subordinate to them: In …
187	2000	Ministry of Education	Regulations on Teachers' Qualifications	Regulations	Chapter I General Provisions Article 1 In order to improve the quality of teachers, strengthen the construction of the teaching force, according to the "Teachers Law of the People's Republic of China" (hereinafter referred to as the Teachers Law), the formulation of these regulations. Article 2 Chinese citizens specializing in education and teaching at all levels and in all types of schools and o…
188	2000	Ministry of Education	Circular on the Work of Secondary Vocational School Teachers Studying for Master's Degrees on the Job	Notification	In order to implement the spirit of the Decision of the Central Committee of the Communist Party of China and the State Council on Deepening Educational Reform and Comprehensively Promoting Quality Education and the Action Plan for Educational Revitalization for the 21st Century, the Ministry of Education and the State Council have decided to carry out the work of on-the-job study for master's de…
189	2000	Ministry of Education, National Education Labor Union	Notice on the Issuance of the Code of Professional Ethics for Teachers in Secondary Vocational Schools (for Trial Implementation)	Notification	In order to implement the Decision of the Central Committee of the Communist Party of China and the State Council on Deepening Educational Reform and Comprehensively Promoting Quality Education and the Opinions of the Central Committee of the Communist Party of China on Strengthening and Improving Ideological and Political Work, and to further strengthen the construction of the professional ethic…
190	2000	Ministry of Education	Opinions on Strengthening Talent Cultivation in Higher Vocational Education	Opinion	In order to conscientiously implement the "CPC Central Committee, the State Council on deepening education reform and comprehensively promote the quality of education decision", and actively develop higher vocational education, and vigorously promote the reform of higher vocational education personnel training mode, to strengthen the school's teaching infrastructure and widely consult a variety o…
191	2000	Ministry of Education	Opinions on Further Strengthening and Improving the Ideological and Political Education of Graduate Students	Opinion	Provinces, autonomous regions and municipalities directly under the central party committee's education departments, education departments (education commissions), education bureaus of Xinjiang Production and Construction Corps, education departments (bureaus) of relevant departments (units), and higher education institutions under the ministry: In order to thoroughly implement the "Opinions of t…
192	2000	Ministry of Education	Circular on the Issuance of Several Opinions on Further Strengthening and Improving Moral Education in Secondary Teacher Training Schools	Notification	In order to implement the Several Opinions of the CPC Central Committee on Strengthening and Improving Ideological and Political Work and the Decision of the State Council of the CPC Central Committee on Deepening Educational Reform and Comprehensively Promoting Quality Education, to further strengthen and improve the work of moral education in secondary teacher training schools, to comprehensive…
193	2000	Ministry of Education	Notice on the Issuance of Opinions on Further Strengthening the Construction of Teacher Cultivation and Training Bases for Secondary Vocational Education	Notification	Provinces, autonomous regions and municipalities directly under the Central Education Department (Education Commission), the national key construction of vocational education teacher training bases: The Opinions on Further Strengthening the Construction of Teacher Cultivation and Training Bases for Secondary Vocational Education are hereby issued to you, and you are requested to conscientiously i…
194	2000	Ministry of Education	Notice on the Issuance of Opinions on Comprehensively Promoting Quality Education and Deepening the Teaching Reform of Secondary Vocational Education	Notification	The Opinions on Comprehensively Promoting Quality Education and Deepening the Teaching Reform of Secondary Vocational Education are hereby issued to you. Please report to the Department of Vocational Education and Adult Education of the Ministry of Education in a timely manner about the teaching reform of secondary vocational education. Annex: Opinions on Comprehensively Promoting Quality Educati…
195	2000	Ministry of Education	Notice on the Implementation of "Higher Education Teaching Reform Project in the New Century	Notification	Teaching Higher Education [2000] No. 1 Notice on the Implementation of "Higher Education Teaching Reform Project in the New Century" The education departments (bureaus) of the relevant ministries and commissions of the State Council and the higher education institutions under the Ministry of Higher Education: The Working Conference and the National Conference on Technological Innovation have made…
196	2000	Ministry of Education	Opinions on the Issuance of Several Opinions on Strengthening the Professional Ethics of Primary and Secondary School Teachers	Opinion	In order to thoroughly implement Comrade Jiang Zemin's "Talks on Education" and the "Decision of the CPC Central Committee and State Council on Deepening Educational Reform and Comprehensively Pushing Forward Quality Education", to further play the role of the majority of teachers as the backbone of the implementation of quality education, and to earnestly strengthen the construction of teachers'…
197	2000	Ministry of Education	Circular on the Issuance of the Program of Continuing Education Works for Primary and Secondary School Teachers and its Implementation Opinions	Notification	The conference deployed the "Continuing Education Project for Primary and Secondary School Teachers" throughout the country, mobilizing governments and educational administrations at all levels to raise awareness of the importance and urgency of comprehensively promoting quality education and strengthening the building of primary and secondary school teachers, to establish a sound system of conti…
198	2000	Ministry of Education	Circular on the Issuance of the Opinions on the Principles of Formulating Teaching Programs for Secondary Vocational Schools	Notification	In order to implement the spirit of the Third National Education Work Conference and the Decision of the CPC Central Committee and State Council on Deepening Educational Reform and Comprehensively Promoting Quality Education, to improve the quality of vocational education and its effectiveness, and to guide the formulation of teaching plans for secondary vocational schools, the Ministry has formu…
199	2000	Ministry of Education	On the organization and implementation of the "new century higher vocational education talent training mode and teaching content system reform and construction project plan" notice	Notification	Provinces, autonomous regions, municipalities directly under the Central Education Commission, Department of Education, Guangdong Province Higher Education Department, the Education Commission of municipalities separately listed in the plan, the Education Commission of Xinjiang Production and Construction Corps, the education departments (bureaus) of the relevant ministries and commissions of the…
200	2010	Ministry of Education, Ministry of Finance	Notice on the Implementation of the National Training Program for Primary and Secondary School Teachers	Notification	Provinces, autonomous regions, municipalities directly under the Central Education Department (Education Commission), Department of Finance (Bureau), Xinjiang Production and Construction Corps Education Bureau, Finance Bureau: According to the requirements of the 17th CPC National Congress on "Strengthening the construction of the teaching force, with an emphasis on improving the quality of teach…
201	2001	State Council	Decision on the Reform and Development of Basic Education	Decision	Since the reform and opening up of China, China has made brilliant achievements in basic education. The goals of basically universalizing nine-year compulsory education and basically eradicating illiteracy among young and middle-aged people (referred to as the "two bases") have been initially achieved, and quality education has been comprehensively promoted. However, the overall level of basic ed…
202	2001	Ministry of Education	Notice on the Issuance of the Outline of Basic Education Curriculum Reform (for Trial Implementation)	Notification	Education Department (Education Commission) of each province, autonomous region and municipality directly under the Central Government: The Outline of Basic Education Curriculum Reform (for Trial Implementation) has been agreed by the State Council, and is hereby issued to you, so please implement it in the light of the actual situation. Annex: Basic Education Curriculum Reform Outline (Trial) Ju…
203	2001	Ministry of Education	Circular on the Issuance of Regulations on the Administration of Teacher Qualification Certificates	Notification	Provinces, autonomous regions and municipalities directly under the Central Education Department (Education Commission), the Xinjiang Production and Construction Corps Education Commission: The "Regulations on the Administration of Teachers' Qualification Certificates" are hereby issued to you, please follow them. Attachment: Regulations on the Administration of Teachers' Qualification Certificat…
204	2001	Ministry of Education	Several Opinions on Further Strengthening and Improving Teacher Cultivation and Training by Actively Cooperating with and Promoting the Curriculum Reform of Basic Education	Opinions	In order to carry out the spirit of the Fifteenth National Congress of the CPC and the Fifth Plenary Session of the Fifteenth Central Committee of the CPC, and to actively implement the measures for comprehensively promoting quality education as determined by the Third National Education Work Conference, the Ministry of Education has increased its efforts to reform basic education, especially cur…
205	2002	Ministry of Education	Circular on the Establishment of the National Teacher Training Base for Physical Education and the Arts	Notification	In accordance with the spirit of the Opinions of the Ministry of Education on the Construction of "National Physical Education and Art Teacher Training Bases" (No. 8 of the Office of Physical Education and Art [2001]), it has been decided to establish such bases in Beijing Normal University, East China Normal University, Northeast Normal University, Southwest Normal University, Fujian Normal Univ…
206	2001	Ministry of Education	Notice on the Issuance of the Circular on the Inspection of the Implementation of the "Continuing Education Project for Primary and Secondary School Teachers" in Liaoning and Seven Other Provinces (Autonomous Regions)	Notification	In September 1999, the Ministry of Education held a conference on continuing education for primary and secondary school teachers and training for principals in Shanghai, and officially launched the "Continuing Education Project for Primary and Secondary School Teachers" (hereinafter referred to as the "Project"). In order to understand the progress of the Project, the Ministry organized an inspec…
207	2001	Ministry of Education	Circular on the Issuance of the Opinions on Strengthening the Teaching Staff of Secondary Vocational Schools during the Tenth Five-Year Plan Period	Notification	The Opinions on Strengthening the Teaching Staff Construction of Secondary Vocational Schools during the Tenth Five-Year Plan Period (hereinafter referred to as the Opinions) are hereby issued to you for your compliance. The Opinions are the guiding documents for the construction of the teaching force of secondary vocational schools nationwide during the Tenth Five-Year Plan period. Please formul…
208	2001	Ministry of Education	Circular on the Issuance of Several Opinions on Strengthening Undergraduate Teaching in Colleges and Universities and Improving Teaching Quality	Notification	According to the actual situation of undergraduate teaching in institutions of higher education in China and the requirements of social development on talent cultivation, the Ministry has formulated Several Opinions on Strengthening Undergraduate Teaching in Institutions of Higher Education to Improve Teaching Quality, which is hereby issued to you, please conscientiously carry out the implementa…
209	2001	Ministry of Education	Notice on Teacher Training for the New Basic Education Curriculum	Notification	In order to implement the Decision of the State Council on the Reform and Development of Basic Education, the Ministry of Education has decided to spend about five years from the fall of 2001 to implement the new curriculum system for basic education nationwide. In order to do a good job of training teachers for the new basic education curriculum, the "Opinions on Carrying Out Teacher Training fo…
210	2001	Ministry of Education	Notice on Learning and Implementing the State Council's Decision on the Reform and Development of Basic Education	Notification	In the first year of the new century, the State Council convened a national conference on basic education and issued the Decision on the Reform and Development of Basic Education (the Decision). This is a major decision made by the Party Central Committee, with Comrade Jiang Zemin at its core, to implement the strategy of developing the country through science and education and to promote the ref…
211	2001	Ministry of Education	Notice on Issuing Opinions on Several Issues Concerning the Work of Recognizing Teachers' Qualifications for the First Time	Notification	Provinces, autonomous regions, municipalities directly under the Central Education Department (Education Commission), Xinjiang Production and Construction Corps Education Commission: In order to ensure the smooth implementation of the teacher qualification system, based on the spirit of the National Conference on the Implementation of the Teacher Qualification System, the Ministry has formulated …
212	2001	Ministry of Education	The Tenth Five-Year Plan for National Education	Plan	First, since the reform and opening up of education reform and development has made great historic achievements since the reform and opening up, under the leadership of the CPC Central Committee and the State Council, through the joint efforts of all levels of government and society as a whole, China's education has made great historic achievements, for the socialist modernization and constructio…
213	2001	State Council	Outline of the Tenth Five-Year Plan for National Economic and Social Development of the People's Republic of China	Outline	Preamble Title I Guidelines and Objectives Chapter I Guidelines for National Economic and Social Development Chapter II Main Objectives for National Economic and Social Development Title II Economic Structure Chapter III Strengthening the Fundamental Position of Agriculture and Promoting the Overall Development of the Rural Economy Chapter IV Optimizing the Industrial Structure and Enhancing Inte…
214	2002	Central Committee of the Communist Youth League, Ministry of Education	Opinions on Strengthening Vocational and Adult Education for Rural Youths	Opinion	In order to carry out the strategy of developing the country through science and education, implement the important thought of "Three Represents" of General Secretary Jiang Zemin, continuously improve the scientific and cultural quality of rural youth, cultivate new farmers who can meet the needs of agricultural and rural economic development in the 21st century, and better serve for the construc…
215	2002	State General Administration of Sports	Opinions on Strengthening the Construction of Sports Ethics	Opinion	In order to implement the Opinions of the Central Committee of the Communist Party of China and the State Council on Strengthening and Improving the Work of Sports in the New Period, to further play the role of sports in the promotion of the construction of socialist spiritual civilization, and to ensure the sustained and healthy development of the sports industry of our country, we hereby put fo…
216	2002	State Council	Decision on vigorously promoting the reform and development of vocational education	Decision	The State Council's Decision on Vigorously Promoting the Reform and Development of Vocational Education. (Issued by the State Council on August 24, 2002, Guo Fa No. 200216.) Since the reform and opening up, the cause of vocational education in China has developed greatly, and all kinds of vocational school education and vocational training at all levels have made remarkable achievements, but the …
217	2002	State Council	Decision on Deepening Reform and Accelerating the Development of Ethnic Education	Decision	People's governments of all provinces, autonomous regions and municipalities directly under the Central Government, all ministries and commissions of the State Council, and all institutions directly under the Central Government: Over the past 50 years since the founding of New China, and especially since the reform and opening-up period, China's national minority education has made great achievem…
218	2002	Ministry of Education, State Economic and Trade Commission, Ministry of Labor and Social Security, Ministry of Social Security	Opinions on further playing the role of industry and enterprise in vocational education and training	Opinion	In order to implement the "State Council on vigorously promote the reform and development of vocational education decision" (Guo Fa [2002] No. 16), relying on enterprises, give full play to the role of industry in the development of vocational education and training, and further improve the quality of the workforce, optimize the structure of the workforce, and enhance the competitiveness of enter…
219	2002	Ministry of Education, State People's Committee	Notice on Learning and Implementing the Decision of the State Council on Deepening Reform and Accelerating the Development of Ethnic Education and the Spirit of the Fifth National Work Conference on Ethnic Education	Notification	On July 7, 2002, the State Council issued the Decision of the State Council on Deepening Reform and Accelerating the Development of Ethnic Education (hereinafter referred to as the Decision). In order to implement the spirit of the Decision, the Ministry of Education and the State People's Committee jointly held the Fifth National Ethnic Education Work Conference in Beijing from July 26 to 27, an…
220	2002	Ministry of Education	Opinions on Strengthening the Teaching Staff of Higher Vocational (Higher) Colleges and Universities	Opinion	Provinces, autonomous regions, municipalities directly under the Central Education Department (Education Commission), Xinjiang Production and Construction Corps Education Commission, the relevant ministries of higher education: As China enters a new stage of accelerating the promotion of socialist modernization, and in accordance with the new trend of changes in the economic structure and the emp…
221	2002	Ministry of Education	Ministry of Education on the establishment of "national sports and arts teacher training base" notice	Notification	In accordance with the spirit of the Opinions of the Ministry of Education on the Construction of "National Physical Education and Art Teacher Training Bases" (No. 8 of the Office of Physical Education and Art [2001]), it has been decided to establish such bases in Beijing Normal University, East China Normal University, Northeast Normal University, Southwest Normal University, Fujian Normal Univ…
222	2002	Ministry of Education	Notice on the Issuance of Opinions on the Construction and Reform of Teaching Materials for General Higher Education during the Tenth Five-Year Plan Period	Notification	Education departments (education commissions) of provinces, autonomous regions and municipalities directly under the central government, education departments (bureaus) of relevant ministries and commissions under the State Council, and higher education institutions under the Ministry of Education: The Opinions on the Construction and Reform of Teaching Materials for General Higher Education duri…
223	2002	Ministry of Education	Circular on Actively Promoting the Reform of Evaluation and Examination System in Primary and Secondary Schools	Notification	Provinces, autonomous regions, municipalities directly under the Central Education Department (Education Commission), Xinjiang Production and Construction Corps Education Commission: First, the primary and secondary school evaluation and examination system reform principles 1. Primary and secondary school evaluation and examination system reform, to comprehensively implement the Party's education…
224	2002	Ministry of Education	Several Opinions on Strengthening Physical Education and Health Work in Rural Schools	Opinion	Since the reform and opening up, especially during the "Ninth Five-Year Plan" period, education departments at all levels have fully implemented the Party's education policy, conscientiously implemented the "Regulations on Physical Education in Schools" and the "Regulations on Health Work in Schools", and taken the "universalization of the ninth grade" as an opportunity to comprehensively promote…
225	2002	Ministry of Education	Guidelines on Strengthening County-Level Teacher Training Institutions	Opinion	Since the reform and opening up, county-level teachers' training schools have made important contributions in accomplishing the tasks of compensatory education for elementary school teachers' academic qualifications and universalizing nine-year compulsory education. At present, the task of attaining the academic qualifications of teachers in the compulsory education stage has basically been compl…
226	2002	Ministry of Education	Opinions on Strengthening the Training of Elementary School Teachers with Specialized Degree or Above	Opinion	Provinces, autonomous regions, municipalities directly under the Central Education Department (Education Commission), Xinjiang Production and Construction Corps Education Commission: In order to meet the needs of the reform and development of basic education, China has been actively exploring the training of elementary school teachers with specialized qualifications for a long time, and has made …
227	2002	Ministry of Education	Opinions on Further Improving Five-Year Higher Vocational and Technical Education	Opinion	Five-year higher vocational and technical education (hereinafter referred to as five-year higher vocational) refers to the recruitment of junior high school graduates, the implementation of five-year system of higher vocational education, is an important form of higher vocational education in China. 1985 practice has proved that the five-year higher vocational is convenient for the co-ordinated a…
228	2002	Ministry of Education	Opinions on Further Strengthening Rural Adult Education	Opinion	Education departments (education commissions) of provinces, autonomous regions and municipalities directly under the central government, education bureaus of municipalities with separate plans, and education commissions of Xinjiang Production and Construction Corps: Since the reform and opening up of China, China's adult education in rural areas has made remarkable achievements, with a cumulative…
229	2002	Ministry of Education	Notice on Doing a Good Job of Enrollment in General Colleges and Universities in 2002	Notification	According to the actual situation of China's college enrollment examination reform and enrollment management in recent years, on the basis of work experience in previous years, the Ministry of Education has formulated the Regulations on Enrollment Work of General Colleges and Universities in 2002, which is hereby issued to you, please conscientiously carry out the implementation. In the implement…
230	2002	Ministry of Education	Opinions on Promoting the Informatization of Teacher Education	Opinion	In order to meet the development requirements of the information society, drive the modernization of education by informationization, and promote the development of teacher education by leaps and bounds, it is an urgent and important task to actively promote the informatization construction of teacher education. The following opinions are put forward on the promotion of the informatization of tea…
231	2002	Ministry of Education	Notice on Learning and Implementing the Decision of the State Council on Vigorously Promoting the Reform and Development of Vocational Education and the Spirit of the National Working Conference on Vocational Education	Notification	From July 28 to 30, 2002, the State Council held a national working conference on vocational education, and on August 28 issued the Decision of the State Council on Vigorously Promoting the Reform and Development of Vocational Education (hereinafter referred to as the "Decision"). This is a major decision made by the Party Central Committee with Comrade Jiang Zemin as the core to implement the st…
232	2002	Ministry of Education	Circular on the Issuance of the Guidelines for the Promotion and Evaluation of the Classification of Basic Education Work	Notification	In order to implement the spirit of the National Conference on Basic Education Work and the Decision of the State Council on the Reform and Development of Basic Education, to carry out the strategy of revitalizing the country through science and education, and to further deepen the guidance on the categorization of the work of basic education, the Guidance on the Categorization of the Work of Bas…
233	2002	Ministry of Education	On teacher training colleges and universities studying and implementing General Secretary Jiang Zemin's "Emphasizing the Implementation of the Strategy of Revitalizing the Country through Science and Education in Celebrating the 100th Anniversary of the Founding of Beijing Normal University".	Strategy	According to Xinhua News Agency, Beijing, September 8 (Reporter Yin Hongzhu Li Jiangtao) in China's 18th Teachers' Day, the General Secretary of the CPC Central Committee, President Jiang Zemin attended the 100th anniversary of Beijing Normal University held here to celebrate the General Assembly, and delivered an important speech. He pointed out that only in accordance with the requirements of t…
234	2002	Ministry of Labor and Social Security, Ministry of Education, Ministry of Personnel	Opinions on Further Promoting the Implementation of Vocational Qualification Certificate System in Vocational Schools	Opinion	In order to implement the spirit of "The State Council's Decision on Vigorously Promoting the Reform and Development of Vocational Education" (Guo Fa [2002] No. 16), to effectively strengthen the link between vocational education and labor and employment, and to comprehensively improve the comprehensive quality and employability of graduates of vocational schools (including secondary and higher v…
235	2002	Ministry of Education	Circular on the Issuance of the Teaching Guidelines for Physical Education Programs in National Colleges and Universities	Notification	The Outline of Teaching Guidelines for Physical Education Programs in National General Colleges and Universities (hereinafter referred to as the Outline) is hereby issued to you, and the competent authorities are requested to forward it to the colleges and universities under them. The Outline will be implemented in colleges and universities directly under the Ministry of Education from the new sc…
236	2002	The Central Committee of the Communist Party of China, the State Council	Opinions on Further Strengthening and Improving Physical Education in the New Era	Opinion	The Outline of Teaching Guidelines for Physical Education Programs in National General Colleges and Universities (hereinafter referred to as the Outline) is hereby issued to you, and the competent authorities are requested to forward it to the colleges and universities under them. The Outline will be implemented in colleges and universities directly under the Ministry of Education from the new sc…
237	2002	The Central Committee of the Communist Party of China, the State Council	Notice on the Issuance of the Outline of the National Talent Team Construction Plan for 2002-2005	Notification	In 1984, the CPC Central Committee, on the basis of summarizing the basic experience of China's sports work since the founding of the country, especially after the reform and opening up, issued the Circular on Further Development of Physical Education and Sports (Zhongfa [1984] No. 20), which put forward the guiding ideology, main tasks and working measures for accelerating the development of Chi…
238	2002	CPC Central Committee and State Council	Ten-Year Plan for Talent Development in the Western Region	Planning	The Outline of the National Talent Development Plan for 2002-2005 (hereinafter referred to as the Outline) has been agreed to by the CPC Central Committee and the State Council, and is hereby issued to you for your conscientious implementation. The Outline is China's first comprehensive plan for the construction of the talent team, and is the guiding document for the work of the country's talent …
239	2002	National People's Congress	Law of the People's Republic of China on the Promotion of Private Education	Laws	The implementation of western development is a strategic initiative to implement Comrade Deng Xiaoping's strategic concept of the "two big picture", to promote the coordinated development of the regional economy, and to realize the comprehensive revitalization and common prosperity of the Chinese nation. Talent is the key to the development of the western region. In the next 10 years, the ability…
240	2003	Ministry of Education, Ministry of Finance	The second phase of the "national poor area compulsory education project" principal and teacher training program implementation and management methods	Approach	(Adopted at the Thirty-first Meeting of the Standing Committee of the Ninth National People's Congress on December 28, 2002) Contents Chapter 1 General Provisions Chapter 2 Establishment Chapter 3 Organization and Activities of Schools Chapter 4 Teachers and Educated Personnel Chapter 5 Management of School Assets and Finances Chapter 6 Management and Supervision Chapter 7 Support and Rewards Cha…
241	2003	Ministry of Education, Central Organization for Planning, State Planning Commission	Guiding Opinions on the Reform and Development of Early Childhood Education	Opinion	The Education Department (Education Commission) and Finance Department (Bureau) of each province, autonomous region and municipality directly under the central government, and the Education Commission and Finance Bureau of Xinjiang Production and Construction Corps: In order to effectively strengthen the management of the second phase of the "National Compulsory Education Project in Poverty-stric…
242	2003	State Council	Decision on Further Strengthening Rural Education	Decision	People's governments of provinces, autonomous regions and municipalities directly under the Central Government, ministries and commissions of the State Council, and institutions directly under the Central Government: The Guidelines on the Reform and Development of Early Childhood Education of the Ministry of Education, the Central Editorial Office, the State Planning Commission, the Ministry of C…
243	2003	Ministry of Education, State Council	Circular on the Work of Higher School Teachers Studying for Master's Degrees on the Job	Notification	People's governments of provinces, autonomous regions and municipalities directly under the Central Government, ministries and commissions of the State Council, and institutions directly under the Central Government: In order to conscientiously implement the spirit of the 16th National Congress of the CPC, accelerate the development of rural education, deepen the reform of rural education, and pr…
244	2003	Ministry of Education	Opinions on Strengthening the Rule of Law in Schools	Opinion	The report of the 16th CPC National Congress clearly pointed out that it is necessary to "strengthen the construction of the teaching force and improve the moral and professional standards of teachers". In order to implement the spirit of the 16th CPC National Congress, strengthen the construction of higher education teachers, and promote the development of higher education, the Ministry of Educa…
245	2003	Ministry of Education	Notice on Further Strengthening the Management of Primary and Secondary School Teachers and Professional Ethics Education	Notification	The 16th Party Congress pointed out that developing socialist democracy and building socialist political civilization is an important goal of building a moderately prosperous society in all respects. Ruling the country according to law is the basic strategy of the Party in leading the people to govern the country. Since the reform and opening up, with the rapid development of China's socialist ma…
246	2003	Ministry of Education	Guiding Opinions on the Implementation of the National Teacher Education Network Alliance Program	Opinion	In accordance with the spirit of the 16th CPC National Congress and the requirements of achieving a new leapfrog development in education, in order to promote the reform and innovation of teacher education, to drive the modernization of teacher education by informatization, to gradually build an open and flexible lifelong learning system for teachers, to promote the continuing education of teache…
247	2003	Ministry of Education	Notice on the Issuance of the Curriculum Program for Physical Education Undergraduates in National Ordinary Schools of Higher Education	Notification	In recent years, with the implementation of the strategy of developing the country through science and education and the comprehensive promotion of quality education, the construction of primary and secondary school teachers has made relatively remarkable achievements. The majority of teachers are dedicated to their work, hard work, as a teacher, selfless dedication, for the reform and developmen…
248	2003	Ministry of Education	Implementation Opinions on Deepening the Reform of the Personnel System of Primary and Secondary Schools	Opinion	In accordance with the spirit of the 16th CPC National Congress and the requirements of achieving a new leapfrog development in education, in order to promote the reform and innovation of teacher education, to drive the modernization of teacher education by informatization, to gradually build an open and flexible lifelong learning system for teachers, to promote the continuing education of teache…
249	2003	The Central Committee of the Communist Party of China, the State Council	Decision on Further Strengthening Talent Work	Decision	Education Department (Education Committee) of each province, autonomous region and municipality directly under the central government: In order to implement the spirit of the Decision of the State Council of the Central Committee of the Communist Party of China on Deepening Educational Reform and Comprehensively Pushing Forward Quality Education, to further deepen the reform of physical education…
250	2004	Ministry of Education	Action Plan for the Revitalization of Education from 2003 to 2007	Plan	Provinces, autonomous regions and municipalities directly under the Central Personnel Office (Bureau), Education Department (Education Commission), the State Council ministries and commissions, the personnel departments of the institutions directly under the State Council: hereby issued the "on deepening the implementation of the reform of the personnel system of primary and secondary schools," p…
251	2004	Ministry of Education, State Council	Planning for the Development of Education in the Western Region from 2004 to 2010	Planning	Provinces, autonomous regions construction department, municipalities directly under the Central Construction Committee and relevant departments, Xinjiang Production and Construction Corps Construction Bureau, the Ministry of organs, directly under the units, the relevant social organizations: In December 2003, the CPC Central Committee and the State Council issued the "CPC Central Committee and …
252	2004	Ministry of Education, Central Editorial Office, National Development and Reform Commission, Ministry of Finance, Ministry of Personnel	Circular on the Opinions on Further Improving the Work of Educational Aid to Tibet	Notification	Provinces, autonomous regions and municipalities directly under the Central Personnel Office (Bureau), Education Department (Education Commission), the State Council ministries and commissions, the personnel departments of the institutions directly under the State Council: hereby issued the "on deepening the implementation of the reform of the personnel system of primary and secondary schools," p…
253	2004	State Council	The Plan of "Two Fundamentals" Struggle in the Western Region of the Country (2004-2007)	Programs	People's governments of provinces, autonomous regions and municipalities directly under the central government, ministries and commissions of the State Council, and institutions directly under the central government: In order to implement the "Decision of the State Council on the Reform and Development of Basic Education" (Guofa [2001] No. 21) and the "Decision of the State Council on Further Str…
254	2004	Ministry of Education, Ministry of Finance	Opinions on Further Strengthening the Consolidation and Improvement of the Two Fundamental Principles in Rural Areas	Opinion	Provinces, autonomous regions, municipalities, municipalities directly under the Central Government, municipalities with separate plans, Department of Education (Education Commission), Department of Finance (Bureau), Xinjiang Production and Construction Corps, Bureau of Education, Bureau of Finance: Since the promulgation of the State Council's Decision on Vigorously Promoting the Reform and Deve…
255	2004	Ministry of Education, Ministry of Finance	Opinions on the promotion of certain work in vocational education	Opinion	Provinces, autonomous regions, municipalities directly under the Central Education Department (Education Commission), Xinjiang Production and Construction Corps Education Bureau, the planned municipal education bureau, the relevant departments (units) Education Department (Bureau): June 17-19, 2004, approved by the State Council, the Ministry of Education, the National Development and Reform Comm…
256	2004	Ministry of Education	On the study and implementation of the spirit of the National Vocational Education Work Conference and the "Ministry of Education and other seven departments on further strengthening the work of vocational education of a number of opinions" Notice	Notification	Education departments (education commissions) of provinces, autonomous regions and municipalities directly under the Central Government, education departments (bureaus) of relevant departments (units), and relevant institutions of higher education under the Ministry of Education: In order to further deepen the reform of physical education majors in institutions of higher education, strengthen the…
257	2004	Ministry of Education	Circular on the Issuance of the Teaching Guidelines for Various Main Courses of Physical Education Undergraduate Programs in General Colleges and Universities	Notification	Since the basic education curriculum reform work has been carried out, the experimental work of the new curriculum standards has been seriously organized in various places in accordance with the spirit of the Outline of Basic Education Curriculum Reform (Trial) and the requirements of the Curriculum Standards for Physical Education (Grades 1-6) and Physical Education and Health (Grades 7-9) (here…
258	2004	Ministry of Education	Notice on Guaranteeing Physical Education Class Hours in Primary and Secondary Schools	Notification	According to the overall deployment of the State Council's approval of the Ministry of Education's "Action Plan for the Revitalization of Education 2003-2007", the following opinions are put forward on further accelerating the Teacher Education Network Alliance Program (hereinafter referred to as the Teachers' NetLink Program) and launching the implementation of a new round of full training for p…
259	2004	Ministry of Education	Opinions on Accelerating the National Teacher Education Network Alliance Plan to Organize and Implement a New Round of Full-Time Training for Primary and Secondary School Teachers	Opinion	Provinces, autonomous regions, municipalities directly under the Central Education Department (Education Commission), Xinjiang Production and Construction Corps Education Bureau: According to the Ministry of the overall deployment of the basic education curriculum reform and the objectives of the Teacher Education Network Alliance Program, in order to promote the smooth implementation of the new …
260	2004	Ministry of Education	Guiding Opinions on Further Strengthening Teacher Training for the New Basic Education Curriculum	Opinion	In order to further strengthen the training of primary and secondary school teachers in ethnic and poverty-stricken areas, and to accelerate the improvement of the quality of primary and secondary school teachers in ethnic and poverty-stricken areas, it has been decided to launch a new round of training for primary and secondary school teachers, in accordance with the Opinions of the Ministry of …
261	2004	Ministry of Education	Notice on the Launching of a New Round of Comprehensive Quality Training Program for Primary and Secondary School Teachers in Ethnic and Poverty-stricken Areas and the New Curriculum Teacher Training Program (2004-2008)	Notification	According to the spirit of the National Talent Work Conference and the deployment of the Action Plan for Educational Revitalization 2003-2007, in order to push forward the implementation of the strategy of strengthening higher education institutions with talents, to cultivate and bring together a group of discipline leaders with international leading level, a large number of young academic leader…
262	2004	Ministry of Education	Notice on the Issuance of the Implementation Plan of High-level Creative Talents Program in Higher Education Institutions and Related Implementation Measures	Notification	Relevant provinces, autonomous regions, municipalities directly under the Central Education Department (Education Commission), college admissions office, Xinjiang Production and Construction Corps Education Bureau, the Ministry of Higher Education: Rural education is the top priority of the education cause. To solve the problem of the lack of rural teachers and the overall low quality is to accel…
263	2004	Ministry of Education	Circular on the Preparation of Teachers for Master of Education for Rural High Schools	Notification	Chapter I General Provisions Article 1 In accordance with the Law of the People's Republic of China on the Promotion of Private Education (hereinafter referred to as the Law on the Promotion of Private Education), these regulations are formulated. Article 2 Social organizations or individuals other than state institutions may use non-state financial funds to hold private schools of all levels and…
264	2004	State Council	Regulations for the Implementation of the Law of the People's Republic of China on the Promotion of Private Education	Regulations	Provinces, autonomous regions, municipalities directly under the Central Education Department (Education Commission), Xinjiang Production and Construction Corps Education Bureau: According to the "Teachers Law of the People's Republic of China" and "Regulations on Continuing Education for Primary and Secondary School Teachers," the relevant spirit of the "Action Plan for the Revitalization of Edu…
265	2004	Ministry of Education	Circular on the Issuance of Standards of Educational Technology Competence for Primary and Secondary School Teachers (for Trial Implementation)	Notification	(b) Education departments (education commissions) of provinces, autonomous regions and municipalities directly under the Central Government, and the education bureau of the Xinjiang Production and Construction Corps: In realizing the goal of building a moderately affluent society in all respects and its educational development goals, as put forward by the Sixteenth National Congress of the CPC, t…
266	2004	Ministry of Education	Notice on Transmitting the Opinions of the Central Radio and Television University on the Further Development of Modern Distance Education for Rural Areas by Radio and Television Universities	Notification	Provinces, autonomous regions and municipalities directly under the Central People's (Zong) Committee (Office, Bureau), Education Department (Education Commission), all nationalities institutions: running nationalities institutions and cultivating high-quality talents of ethnic minorities have always been an important part of China's nationalities work and education work. In order to comprehensiv…
267	2005	National People's Committee, Ministry of Education	Opinions on Further Improving Ethnic Colleges and Universities	Opinion	People's governments of provinces, autonomous regions and municipalities directly under the Central Government, ministries and commissions of the State Council, and institutions directly under the Central Government: Since the 2002 National Working Conference on Vocational Education, all regions and departments have conscientiously implemented the Decision of the State Council on Vigorously Pushi…
268	2005	State Council	Decision of the State Council on Vigorously Developing Vocational Education	Decision	People's governments of provinces, autonomous regions and municipalities directly under the Central Government, ministries and commissions of the State Council, and institutions directly under the Central Government: Since the 2002 National Working Conference on Vocational Education, all regions and departments have conscientiously implemented the Decision of the State Council on Vigorously Pushi…
269	2005	Ministry of Education	Guiding Opinions on Comprehensively Promoting the Application of Three Modes of Modern Distance Education in Rural Primary and Secondary Schools	Opinion	Education Departments (Education Commission) of Provinces, Autonomous Regions and Municipalities directly under the Central Government, and Education Bureau of Xinjiang Production and Construction Corps: Since 2003, the Ministry of Education, the National Development and Reform Commission, and the Ministry of Finance have jointly carried out the pilot project of modern distance education for prim…
270	2005	Ministry of Education	Notice on Regulating the Training of Primary School and Kindergarten Teachers	Notification	Department of Education (Education Commission) of provinces, autonomous regions and municipalities directly under the Central Government, and Education Bureau of Xinjiang Production and Construction Corps: In recent years, according to the overall deployment of education reform and development, various places have actively adjusted the structure and layout of teacher education, gradually improved…
271	2005	Ministry of Education	Opinions on Accelerating the Development of Secondary Vocational Education	Opinion	Provinces, autonomous regions, municipalities directly under the Central Education Department (Education Commission), the plan of the municipal education bureau, the Xinjiang Production and Construction Corps Education Bureau: In recent years, China's senior secondary education has developed greatly, but in the development of senior secondary education, the development of general high school educ…
272	2005	Ministry of Education	Circular on the Issuance of Several Opinions on Further Strengthening Undergraduate Teaching Work in Colleges and Universities	Notification	Provinces, autonomous regions, municipalities directly under the Central Education Department (Education Commission), Xinjiang Production and Construction Corps Education Commission, the relevant departments (units) of the Department of Education (Bureau), the Ministry of higher education directly under the Ministry: the Ministry of the second national undergraduate teaching conference held in Be…
273	2005	Ministry of Education	Opinions on Further Strengthening Sports Work in Higher Education Institutions	Opinion	Provinces, autonomous regions, municipalities directly under the Central Education Department (Education Commission), Xinjiang Production and Construction Corps Education Bureau, the relevant departments (units) of the Department of Education (Bureau), the Ministry of Higher Education: In recent years, with China's long-term social stability, sustained economic growth, the deepening of educationa…
274	2005	Ministry of Education	Opinions on Further Strengthening and Improving Teacher Ethics Construction	Opinion	In order to fully implement the spirit of Several Opinions of the CPC Central Committee and State Council on Further Strengthening and Improving the Ideological and Moral Construction of Minors and the Opinions of the CPC Central Committee and State Council on Further Strengthening and Improving the Ideological and Political Education of College Students, the following opinions are put forward on…
275	2005	Ministry of Education	Opinions on Further Promoting the Balanced Development of Compulsory Education	Opinion	Provinces, autonomous regions, municipalities directly under the Central Education Department (Education Commission), Xinjiang Production and Construction Corps Education Bureau:  At the end of the last century, China achieved the ambitious goal of basically universalizing the nine-year compulsory education, fundamentally guaranteeing the rights and interests of the majority of children and teen…
276	2005	Ministry of Education	Notice on Launching the Implementation of the National Education Technology Capacity Building Program for Primary and Secondary School Teachers	Notification	In order to implement the 2003-2007 Education Revitalization Action Plan approved by the State Council, cooperate with the basic education curriculum reform and the implementation of the Modern Distance Education Program for Rural Primary and Secondary Schools, and improve the level of educational technology competence of primary and secondary school teachers, it has been decided to start the imp…
277	2005	Ministry of Education	Circular on the Issuance of the Syllabus for Educational Technology Competency Training for Primary and Secondary School Teaching Personnel (Elementary Level)	Notification	Provinces (autonomous regions and municipalities directly under the Central Government) Department of Education (Education Commission), Xinjiang Production and Construction Corps Education Bureau: In order to implement the "Ministry of Education on the start of the implementation of the national primary and secondary school teachers education technology capacity building program notice" (Teachers…
278	2005	Ministry of Education, Central Radio and Television University	Notice of Opinions on Implementing the Teacher Netlink Program to Further Strengthen and Improve Teacher Education Work	Notification	Provinces, autonomous regions, municipalities directly under the Central Education Department (Education Commission), Xinjiang Production and Construction Corps Education Bureau: Modern distance education as an important means of building a lifelong learning system for teachers, is an important conduit for large-scale, efficient and effective teacher training, the Central Radio and Television Uni…
279	2006	State General Administration of Sports, Ministry of Education	Notice on the Issuance of Opinions on Further Promoting the Reform and Development of Vocational Education in Sports	Notification	Provinces, autonomous regions, municipalities directly under the Central Government, Xinjiang Production and Construction Corps Sports Bureau, Department of Education (Education Commission, Education Bureau): Now will be "on further promoting the reform and development of vocational education in sports opinions" issued to you, please combine with the actual, conscientious implementation. State Ge…
280	2006	Ministry of Education, Ministry of Finance, Ministry of Personnel, and the Central Organization of the CPC Central Committee.	On the implementation of the rural compulsory education stage school teachers ad hoc post program notice	Notification	In order to implement the spirit of the Fifth Plenary Session of the 16th CPC Central Committee, to further strengthen the construction of rural teachers, and to promote the balanced development of compulsory education, according to the "CPC Central Committee and State Council on promoting the construction of a new socialist countryside of a number of opinions" (Zhongfa [2006] No. 1) and "the CPC…
281	2006	Ministry of Education, Ministry of Finance	Opinions on the implementation of secondary vocational school teacher quality improvement program	Opinion	In order to implement the "State Council on vigorously developing vocational education decision" (Guo Fa [2005] No. 35) on the implementation of "vocational schools to improve the quality of teachers," the spirit of the plan, and effectively improve the overall quality of secondary vocational school teachers, optimize the structure of the teaching force, and improve the effective mechanism for th…
282	2006	Ministry of Education, State General Administration of Sports	Opinions on further strengthening school sports work to effectively improve the health quality of students	Opinion	In order to comprehensively promote quality education, and further strengthen the school sports work, and effectively improve the health quality of young students, and promote the overall development of young students, we put forward the following views. First, school education should set up health first guiding ideology to implement the party's education policy, the full implementation of qualit…
283	2006	Ministry of Education	Circular on Notification and Recognition of National County-level Teacher Training Institutions	Notification	Education Department (Education Commission) of each province, autonomous region and municipality directly under the Central Government, and Education Bureau of Xinjiang Production and Construction Corps: County-level teacher training institutions are an important part of building China's modern teacher education system. In recent years, the Ministry of Education has issued "Guidelines on Strength…
284	2006	Ministry of Education	Notice on Doing a Good Job in Cultivating Teachers with Master's Degree in Education for Rural Schools in 2006	Notification	Relevant provinces, autonomous regions, municipalities directly under the Central Education Department (Education Commission), College Admissions Office, relevant institutions of higher education: In order to further implement the spirit of the Fifth Plenary Session of the Sixteenth Central Committee of the CPC "to effectively improve the level of teachers, especially in rural areas", and to effe…
285	2006	Ministry of Education	Opinions on Vigorously Promoting the Support of Rural Education by Urban Teachers	Opinion	Provinces, autonomous regions, municipalities directly under the Central Education Department (Education Commission), Xinjiang Production and Construction Corps Education Bureau: "Eleventh Five-Year" period is an important period of development for rural education. In the face of the new situation of building a new socialist countryside and the new requirements of the comprehensive implementation…
286	2006	Ministry of Education	Several Opinions on Implementing the Compulsory Education Law to Further Standardize the Behavior of Compulsory Education	Opinion	Provinces, autonomous regions, municipalities directly under the Central Education Department (Education Commission), Xinjiang Production and Construction Corps Education Bureau: In order to conscientiously implement the newly revised "Law of the People's Republic of China on Compulsory Education", strictly according to the law of the administration, according to the law of education, according t…
287	2006	Ministry of Education	Opinions on Comprehensively Improving the Teaching Quality of Higher Vocational Education	Opinion	In the implementation of the spirit of the Sixth Plenary Session of the 16th CPC Central Committee, efforts to build a harmonious socialist society under the new situation, in order to further implement the spirit of the State Council's Decision on Vigorously Developing Vocational Education, guided by the scientific outlook on development, and to promote the healthy development of higher vocation…
288	2006	National People's Congress	Compulsory Education Law of the People's Republic of China	Laws	(Adopted at the Fourth Session of the Sixth National People's Congress on April 12, 1986 Revised at the Twenty-second Session of the Standing Committee of the Tenth National People's Congress on June 29, 2006 First amended in accordance with the Decision on Amending the Compulsory Education Law of the People's Republic of China and Five Other Laws of the Standing Committee of the Twelfth National…
289	2007	Ministry of Education	Outline of the Eleventh Five-Year Plan for National Education Development	Outline	First, the situation facing the development of education (a) the "Tenth Five-Year" period of the development of education has made remarkable achievements (b) the construction of a moderately prosperous society in all aspects of the requirements to adhere to the priority development of education Second, the guiding ideology, the development of ideas and the main objectives (a) the guiding ideolog…
290	2007	Ministry of Education, Ministry of Finance	Opinions on the Implementation of "Quality of Undergraduate Teaching and Teaching Reform Project in Higher Education Institutions	Opinion	Provinces, autonomous regions, municipalities directly under the Central Education Department (Education Commission), Finance Department (Bureau), Xinjiang Production and Construction Corps Education Bureau, Finance Department (Bureau), relevant departments (units) of the Department of Education, Finance Department (Bureau), the Ministry of Higher Education: In order to comprehensively implement …
291	2007	Ministry of Education	On the implementation of the spirit of the Central Document No. 7 in the new school year to effectively strengthen the school sports work notice	Notification	Provinces, autonomous regions, municipalities directly under the Central Education Department (Education Commission), Xinjiang Production and Construction Corps Education Bureau: "the CPC Central Committee and State Council on strengthening youth sports to enhance the physical fitness of young people's views" (China Development [2007] No. 7) as well as "the Ministry of Education on the study and …
292	2007	Ministry of Education	On the implementation of the spirit of the Central Document No. 7 in the new school year to effectively strengthen the school sports work notice	Notification	Provinces, autonomous regions, municipalities directly under the Central Education Department (Education Commission), Xinjiang Production and Construction Corps Education Bureau: "the CPC Central Committee and State Council on strengthening youth sports to enhance the physical fitness of young people's views" (China Development [2007] No. 7) as well as "the Ministry of Education on the study and …
293	2007	Ministry of Education	Opinions on Vigorously Promoting Teacher Training Internships and Teaching Support Work for Teacher Trainees	Opinion	The Department of Education (Education Commission) of each province, autonomous region and municipality directly under the Central Government, the Education Bureau of Xinjiang Production and Construction Corps, and the teacher-training universities under the Ministry of Education: According to the spirit of the General Office of the State Council, which has forwarded to the Ministry of Education …
294	2007	Ministry of Education	Notice on Further Strengthening the Management of Adult Higher Education and Continuing Education in Higher Education Institutions Under the Ministry of Education	Notification	All higher education institutions under the Ministry of Education: Over the years, adult higher education and continuing education in higher education institutions under the Ministry of Education have developed rapidly and made great achievements, meeting the diversified needs of the people to receive higher education, cultivating various kinds of specialists for the cause of socialist modernizat…
295	2007	Ministry of Education	Opinions on Further Deepening Undergraduate Teaching Reform and Comprehensively Improving Teaching Quality	Opinion	Provinces, autonomous regions, municipalities directly under the Central Education Department (Education Commission), Xinjiang Production and Construction Corps Education Bureau, the relevant departments (units) of the Department of Education (Bureau), the Ministry of Higher Education: In order to implement the Central Committee of the CPC and the State Council on the higher education to comprehe…
296	2007	State Council	Notice on the Implementation Measures of Free Education for Teacher Training Students in Teacher Training Universities Directly Under the Ministry of Education (for Trial Implementation)	Notification	People's governments of provinces, autonomous regions and municipalities directly under the Central Government, ministries and commissions of the State Council, and agencies directly under the Central Government: Ministry of Education, Ministry of Finance, Central Editor's Office, and Ministry of Personnel, "the Ministry of Education directly under the Teacher Training Universities free education…
297	2007	Ministry of Education	Several Provisions on Management of Private Higher Education Schools	Regulations	Article 1 In order to regulate the operation of private schools (hereinafter referred to as private colleges and universities) that implement higher education above the level of specialization, safeguard the legitimate rights and interests of private college and university organizers, schools, teachers and students, and guide the healthy development of private colleges and universities, these pro…
298	2007	Ministry of Finance, Ministry of Education	Notice on the Issuance of Interim Measures for the Management of Special Funds for Teacher Quality Improvement Program in Secondary Vocational Schools	Notification	Provinces, autonomous regions, municipalities directly under the Central Government, municipalities with separate plans, the Department of Finance (Bureau), the Department of Education (Education Commission, Bureau), Xinjiang Production and Construction Corps Finance Bureau, Education Bureau: According to the "State Council on the decision to vigorously develop vocational education" (Guofa 〔2005〕…
299	2007	The Central Committee of the Communist Party of China, the State Council	Opinions on Strengthening Youth Sports to Enhance Youth Physical Fitness	Opinion	Enhancing the physical fitness of young people and promoting the healthy growth of young people is a matter of great importance for the future of the country and the nation. Taking the opportunity of welcoming the 2008 Beijing Olympic Games, it is of great significance to further strengthen youth sports and enhance the physical fitness of young people in order to comprehensively implement the sci…
300	2008	Ministry of Education	Notice on the Issuance of the 2008 National Training Program for Primary and Secondary School Teachers	Notification	In order to further increase teacher training, improve teachers' teaching ability and overall quality, and promote the reform of basic education and the implementation of quality education, the Ministry of Education launched the "2008 National Training Plan for Primary and Secondary School Teachers" on July 11th. Vice Minister Chen Xiaoya presided over the launching ceremony, and Minister Zhou Ji…
301	2008	Ministry of Education, Ministry of Health, Ministry of Finance	Notice on the Issuance of the Trial Basic Standards for Physical Education and Health Conditions in National Schools	Notification	Provinces, autonomous regions, municipalities directly under the Central Education Department (Education Commission), Health Department (Bureau), Department of Finance (Bureau), Xinjiang Production and Construction Corps Education Bureau, Health Bureau, Finance Bureau: According to the "CPC Central Committee and State Council on strengthening youth sports to enhance the physical fitness of young …
302	2008	Ministry of Education, National Committee of China Trade Union of Education, Culture, Sports, Science and Technology	Circular on the Revision and Issuance of the Code of Ethics for Primary and Secondary School Teachers	Notification	Provinces, autonomous regions, municipalities directly under the Central Education Department (Education Commission), UNESCO (education) trade unions, Xinjiang Production and Construction Corps Education Bureau, education trade unions, the relevant departments (units) of the Department of Education (Bureau): In order to implement the spirit of the seventeenth National Congress of the CPC and the …
303	2008	Ministry of Education	Notice on the Organization and Implementation of the "Training Program for Primary and Secondary School Teachers in Earthquake-stricken Areas	Notification	Beijing, Tianjin, Hebei, Shanxi, Liaoning, Jilin, Heilongjiang, Shanghai, Jiangsu, Zhejiang, Anhui, Fujian, Jiangxi, Shandong, Henan, Hubei, Hunan, Guangdong, Chongqing, Sichuan, Shaanxi, Gansu and other provinces and municipalities directly under the Central Government Department of Education (Board of Education): According to the Ministry of Education, "on the implementation of the views of the…
304	2008	Ministry of Education	Notice on Organizing and Implementing the 2008 Summer National Distance Training for Teachers of Rural Compulsory Education Schools in Central and Western China	Notification	Relevant provinces, autonomous regions, municipalities directly under the Central Education Department (Education Commission), Xinjiang Production and Construction Corps Education Bureau: In order to strengthen the training of rural teachers in the central and western parts of the country, to improve the quality of the rural teaching force, and to promote the balanced development of compulsory ed…
305	2008	Ministry of Education	Notice on Organizing and Implementing State-level Training for Key Physical Education Teachers in Western Junior High Schools	Notification	2008 primary and secondary school teachers national training work deployment, in order to improve the quality of western physical education teachers, decided to organize the implementation of the "western junior high school backbone physical education teachers national training program". Now the relevant matters are notified as follows: First, the objectives and tasks of the organization of the w…
306	2008	Ministry of Education	Opinions on Further Deepening the Teaching Reform of Secondary Vocational Education	Opinion	Provinces, autonomous regions, municipalities directly under the Central Education Department (Education Commission), the municipal education bureau, Xinjiang Production and Construction Corps Education Bureau, the relevant departments (units) of the Department of Education (Bureau): In order to implement the spirit of the 17th National Congress of the CPC and the State Council on the decision to…
307	2008	Central Committee of the Communist Party of China	Decision on Several Major Issues Concerning the Advancement of Rural Reform and Development	Decision	The Third Plenary Session of the 17th Central Committee of the Communist Party of China (CPC) comprehensively analyzed the situation and tasks, and concluded that on the occasion of the 30th anniversary of the reform and opening-up, it is of great significance to systematically review and summarize the glorious course of reform and development of rural areas in our country as well as the valuable…
308	2009	Ministry of Education	Notice on the Launch of 2009 "Modern Distance Education Teachers and Managers Training Program	Notification	Pilot Universities of Modern Distance Education, Relevant Units: In order to further promote the training of teachers and managers of modern distance education, strengthen the capacity and quality cultivation of teachers and managers of modern distance education, and improve the quality of network education personnel training, the Department of Education has decided to launch the 2009 "Training P…
309	2009	Ministry of Education, Ministry of Finance, Ministry of Human Resources and Social Security, Central Editorial Office	On the continuation of the organization and implementation of the "rural compulsory education stage school teachers ad hoc post program" notice	Notification	Shanxi, Inner Mongolia, Anhui, Jiangxi, Henan, Hubei, Hunan, Guangxi, Hainan, Chongqing, Sichuan, Guizhou, Yunnan, Shaanxi, Gansu, Ningxia, Xinjiang, Qinghai Province (autonomous regions and municipalities directly under the Central Government) Department of Education (Board of Education), Department of Finance (Bureau), Department of Personnel (Bureau), the Office of the Editorial Office, Xinjia…
310	2009	Ministry of Education	Notice on Further Improving the Pilot Reform of Graduate Student Training Mechanisms	Notification	Provinces, autonomous regions, municipalities directly under the Central Education Department (Education Commission), Xinjiang Production and Construction Corps Education Bureau, education departments (bureaus) of relevant departments (units), and higher education institutions under the Ministry of Education: Since 2006, the Ministry of Education has supported and promoted some higher education i…
311	2009	Ministry of Education	Notice on the Issuance of the 2009 National Training Program for Primary and Secondary School Teachers	Notification	Provinces, autonomous regions, municipalities directly under the Central Education Department (Education Commission), Xinjiang Production and Construction Corps Education Bureau, teacher training universities directly under the Ministry of Education: In order to implement the requirements of the 17th National Congress of the CPC on "Strengthening the Teaching Force Construction, Focusing on Impro…
312	2009	Ministry of Education	Notice on the Organization and Implementation of the 2009 Distance Training Program for Teachers in the Experimental Provinces of the Curriculum Reform of General High Schools	Notification	Hebei, Inner Mongolia, Hubei, Yunnan Province (autonomous region) Department of Education: According to the overall deployment of the national training program for primary and secondary school teachers, the Ministry of Education decided to organize and implement the "2009 General High School Curriculum Reform Experimental Provincial Teachers Distance Training Project", is now notified of the rele…
313	2009	Ministry of Education	Notice on Organizing and Implementing the 2009 Training Program for Backbone Teachers of Primary and Secondary Schools in Central and Western Regions	Notification	Relevant Provinces, Autonomous Regions, Municipalities directly under the Central Government Department of Education (Education Commission), Xinjiang Production and Construction Corps Education Bureau, Ministry of Education under the Ministry of Education Teacher Training University: In order to strengthen the construction of the teaching force in the central and western regions, and to promote t…
314	2009	Ministry of Education	Notice on Organizing and Implementing the 2009 Distance Training Program for Teachers of Rural Compulsory Education Schools in Central and Western China	Notification	The relevant provinces, autonomous regions, municipalities directly under the Central Education Department (Education Commission), Xinjiang Production and Construction Corps Education Bureau: In order to strengthen the training of rural teachers in the central and western parts of the countryside, improve the quality of the rural teaching force, and promote the balanced development of compulsory …
315	2009	Ministry of Education	Notice on the Organization and Implementation of National Training for Backbone Teachers of Physical Education and Art in Primary and Secondary Schools in Central and Western China	Notification	The relevant provinces, autonomous regions and municipalities directly under the Central Education Department (Education Commission), Xinjiang Production and Construction Corps Education Bureau, Northeast Normal University, Xiamen University: According to the spirit of the 17th CPC National Congress on "Strengthening the construction of the teaching force, with an emphasis on improving the qualit…
316	2009	Ministry of Education	Notice on the implementation of the 2009 "Rural Compulsory Education Stage School Teachers Ad Hoc Positions Program".	Notification	Shanxi, Inner Mongolia, Anhui, Jiangxi, Henan, Hubei, Hunan, Guangxi, Hainan, Chongqing, Sichuan, Guizhou, Yunnan, Shaanxi, Gansu, Ningxia, Xinjiang, Qinghai provinces, autonomous regions, municipalities directly under the Central Education Department (Education Commission), Xinjiang Production and Construction Corps Education Bureau: According to the "General Office of the State Council on Stren…
317	2009	Ministry of Education	Notice on Further Improving the Supplementary Work of Primary and Secondary School Teachers	Notification	According to the spirit of the 17th National Congress of the CPC, the Third Plenary Session of the 17th Central Committee of the CPC on Strengthening the Construction of the Teaching Force, the Notice of the General Office of the State Council on Strengthening the Employment of Graduates of Ordinary Higher Educational Institutions (No. 3 of the State Office of the People's Republic of China) (200…
318	2009	Ministry of Education	Notice on the Implementation of the 2010 Master Teacher Training Program for Rural School Education	Notification	The Department of Education (Education Commission) of each province, autonomous region and municipality directly under the Central Government, the Admission Committee of Higher Education Institutions, and the relevant higher education institutions: Since the implementation of the "Master of Education in Rural Schools Teacher Cultivation Program" in 2004, positive results have been achieved, and a…
319	2009	National People's Congress	Education Law of the People's Republic of China (as amended in 2009)	Laws	2009 National People's Congress Standing Committee issued file Education Law of the People's Republic of China (2009 Amendment) is the Standing Committee of the National People's Congress on August 27, 2009 issued, since September 01, 1995 shall come into force laws and regulations. Chinese Name Education Law of the People's Republic of China (2009 Amendment) Issuing Department Standing Committee…
320	2010	Ministry of Education	Circular on the Issuance of the 2010 Work Points of the Department of Teacher Education	Notification	Education Departments (education commissions) of provinces, autonomous regions and municipalities directly under the Central Government, Education Bureaus of cities with separate programs, Education Bureaus of Xinjiang Production and Construction Corps, and teacher-training universities under the Ministry of Education: In accordance with the Ministry of Education's 2010 Annual Work Plan, the Divi…
321	2010	Ministry of Education	Outline of the National Medium- and Long-Term Education Reform and Development Plan (2010-2020)	Outline	Table of Contents Preface Part I Overall Strategy Chapter 1 Guiding Thought and Working Policy (I) Guiding Thought (II) Working Policy Chapter 2 Strategic Objectives and Strategic Themes (III) Strategic Objectives (IV) Strategic Themes Part II Development Tasks Chapter 3 Pre-school Education (V) Basically Popularize Pre-school Education (VI) Clarify the Government's Responsibilities (VII) Focus o…
322	2010	State Council	Circular on the Pilot Reform of the National Education System	Notification	People's governments of provinces, autonomous regions and municipalities directly under the Central Government, ministries and commissions of the State Council, and institutions directly under the Central Government: In order to further deepen the reform of the education system, according to the deployment of the "Outline of the National Medium- and Long-Term Plan for Educational Reform and Devel…
323	2010	Ministry of Education and Ministry of Finance	Notice on the Implementation of the National Training Program for Primary and Secondary School Teachers	Notification	Provinces, autonomous regions, municipalities directly under the Central Education Department (Education Commission), Department of Finance (Bureau), Xinjiang Production and Construction Corps Education Bureau, Finance Bureau: attaches great importance to the implementation of the "National Training Program" in the new period of educational reform and development of the overall quality of teacher…
324	2010	Ministry of Education	Notice on the Organization and Implementation of the "National Training Plan - 2010 Distance Training Program for Teachers from Experimental Provinces on Curriculum Reform in General High Schools	Notification	Chongqing, Sichuan, Guizhou, Tibet, Gansu Province, autonomous regions, municipalities directly under the Central Education Department (Education Commission): According to the "Ministry of Education on the issuance of <2010 primary and secondary school teachers national training program - demonstration project implementation plan> notice" (Teachers 〔2010〕 No. 1) the overall deployment of the Mini…
325	2010	Ministry of Education	Notice on the Organization and Implementation of the "National Training Plan - 2010 Distance Training Program for Teachers from Experimental Provinces on Curriculum Reform in General High Schools	Notification	Chongqing, Sichuan, Guizhou, Tibet, Gansu Province, autonomous regions, municipalities directly under the Central Education Department (Education Commission): According to the "Ministry of Education on the issuance of <2010 primary and secondary school teachers national training program - demonstration project implementation plan> notice" (Teachers 〔2010〕 No. 1) the overall deployment of the Mini…
326	2010	Ministry of Education	Notice on Organizing and Implementing the "National Training Plan - 2010 Training Program for Key Teachers in Primary and Secondary Schools	Notification	Provinces, autonomous regions, municipalities directly under the Central Education Department (Education Commission), Xinjiang Production and Construction Corps Education Bureau, the Ministry of Higher Education: In order to strengthen the construction of primary and secondary school teachers, and to promote the improvement of the quality of basic education, according to the "Ministry of Educatio…
327	2010	Ministry of Education	Notice on the Organization and Implementation of the "National Training Plan - 2010 Primary and Secondary School Physical Education and Art Backbone Teacher Training Project".	Notification	Relevant provinces, autonomous regions, municipalities directly under the Central Education Department (Education Commission), Xinjiang Production and Construction Corps Education Bureau, Northeast Normal University, Xiamen University: According to the "Ministry of Education on the issuance of the <2010 primary and secondary school teachers national training program - demonstration project implem…
328	2010	Ministry of Education	Notice on the Preparation of the "Twelfth Five-Year Plan" for Educational Development	Notification	Provinces, autonomous regions, municipalities directly under the Central Education Department (Education Commission), the municipal education bureau, Xinjiang Production and Construction Corps Education Bureau: According to the National Development and Reform Commission on the twelfth five-year plan for national economic and social development of the preparation of the unified deployment of the e…
329	2010	Ministry of Education	Notice on the Pilot Work of Comprehensive Reform of Graduate Professional Degree Education	Notification	The Education Department (Education Commission) of each province, autonomous region and municipality directly under the Central Government, the Education Bureau of Xinjiang Production and Construction Corps, the Education Departments (Bureaus) of the relevant departments (units), and the institutions of higher education under the Ministry of Education: Since China launched the postgraduate profes…
330	2010	Ministry of Education	Circular on Conscientiously Studying and Implementing the Spirit of the National Education Work Conference and Comprehensively Implementing the Outline of Education Reform and Development Plan	Notification	Department of Education (Education Commission) of each province, autonomous region and municipality directly under the Central Government, Education Bureau of each city under the central government, Education Bureau of Xinjiang Production and Construction Corps, Education Department (Bureau) of relevant departments (units), and higher education institutions under the Ministry of Education: In the…
331	2010	Ministry of Education	Opinions on Deepening Basic Education Curriculum Reform and Further Promoting Quality Education	Opinion	Provinces, autonomous regions, municipalities directly under the Central Education Department (Education Commission), the municipal education bureau, Xinjiang Production and Construction Corps Education Bureau: In order to fully implement the spirit of the 17th CPC National Congress, the implementation of the scientific concept of development, and to adapt to the comprehensive construction of a m…
332	2010	Ministry of Education	Notice on the Issuance of the 2010 National Training Program for Primary and Secondary School Teachers - Implementation Plan for Demonstration Projects	Notification	Education Department (Education Commission) of each province, autonomous region and municipality directly under the Central Government, and Education Bureau of Xinjiang Production and Construction Corps: The 2010 National Training Program for Primary and Secondary School Teachers - Implementation Plan for Demonstration Projects is hereby issued to you. Please attach great importance to it, organi…
333	2010	Ministry of Education	Notice on the Organization of Declaring the Pilot Reform of National Education System	Notification	Provinces, autonomous regions, municipalities directly under the Central Education Department (Education Commission), Xinjiang Production and Construction Corps Education Bureau, relevant departments (units) Education Department (Bureau), the Ministry of Higher Education: Since the "Outline of the National Medium- and Long-Term Educational Reform and Development Plan (2010-2020)" is openly solici…
334	2010	Ministry of Education	Circular on the Issuance of the Action Plan for Reform and Innovation in Secondary Vocational Education (2010-2012)	Notification	Ministry of Education on the issuance of "Secondary Vocational Education Reform and Innovation Action Plan (2010-2012)" Notice Teaching Vocational [2010] No. 13 Provinces, autonomous regions, municipalities directly under the Central Government Department of Education (Education Commission), the Education Bureau of the municipalities separately listed in the plan, the Bureau of Education of the X…
335	2010	Ministry of Education	Notice on Further Study and Implementation of the Spirit of the Fifth Plenary Session of the Seventeenth Central Committee of the CPC on the Implementation of the Tasks Put Forward by the Proposals of the Twelfth Five-Year Plan on Education Work	Notification	(hereinafter referred to as the "Twelfth Five-Year Plan Recommendations") on the work of education put forward various tasks, and comprehensively promote the scientific development of the cause of education, is hereby notified of the relevant requirements as follows: First, in-depth study and understanding of the spirit of the Fifth Plenary Session of the Seventeenth Central Committee of the CPC,…
336	2011	Ministry of Education	Notice on Announcement of Network Training Program for College Teachers in the First Half of 2011	Notification	Provinces, autonomous regions, municipalities directly under the Central Education Department (Education Commission), Xinjiang Production and Construction Corps Education Bureau: In order to widely disseminate the results of the construction of quality projects, effectively promote the application and sharing of high-quality teaching results, and constantly improve the teaching level of college t…
337	2011	Ministry of Education	On the organization and implementation of 2011 senior training courses for young backbone teachers in institutions of higher education project notice	Notification	Provinces, autonomous regions, municipalities directly under the Central Education Department (Education Commission), Xinjiang Production and Construction Corps Education Bureau, the relevant units: In order to fully implement the "National Medium and Long-Term Education Reform and Development Plan Outline (2010-2020)", and to further improve the business level of young backbone teachers in colle…
338	2011	Ministry of Education, Ministry of Finance	Opinions on the Implementation of "Quality of Undergraduate Teaching and Teaching Reform Project in Colleges and Universities" during the 12th Five-Year Plan Period	Opinion	Provinces, autonomous regions, municipalities directly under the Central Education Department (Education Commission), Finance Department (Bureau), Xinjiang Production and Construction Corps Education Bureau, Finance Department (Bureau), relevant departments (units) Education Department (Bureau), Finance Department (Bureau), the Ministry of Higher Education: In order to implement the spirit of Gen…
339	2011	Ministry of Education, Ministry of Finance	Notice on the Implementation of the National Training Program for Early Childhood Teachers	Notification	Provinces, autonomous regions, municipalities directly under the Central Education Department (Education Commission), Department of Finance (Bureau), Xinjiang Production and Construction Corps Education Bureau, Finance Bureau: In order to implement the "State Council on the current development of preschool education of a number of opinions" (Guo Fa [2010] No. 41) and "Ministry of Finance and Educ…
340	2011	Ministry of Education, National Committee of China Trade Union of Education, Culture, Sports, Science and Technology	Circular on the Issuance of the Code of Ethics for Teachers in Higher Educational Institutions	Notification	Provinces, autonomous regions, municipalities directly under the Central Education Department (Education Commission), UNESCO (education) trade unions, Xinjiang Production and Construction Corps Education Bureau, education trade unions, education departments (bureaus) of relevant departments (units), higher education institutions directly under the Ministry of Education: In order to implement the …
341	2011	Ministry of Education, Ministry of Finance	Notice on the Announcement of the Results of the Review of the Project Programs of the 2011 National Training Plan for Early Childhood Teachers	Notification	Relevant provinces, autonomous regions, municipalities directly under the Central Education Department (Education Commission), Finance Department (Bureau), Xinjiang Production and Construction Corps Education Bureau, Finance Bureau: In accordance with the "Ministry of Education and Ministry of Finance on the implementation of early childhood teachers national training program notice" (Teachers 〔2…
342	2011	Ministry of Education, Ministry of Finance	Notice on the Implementation of the 2011 National Training Program for Primary and Secondary School Teachers	Notification	Provinces, autonomous regions, municipalities directly under the Central Education Department (Education Commission), Finance Department (Bureau), Xinjiang Production and Construction Corps Education Bureau, Finance Bureau: In order to implement the spirit of the National Conference on Education and the Outline of Education Planning, and to promote the implementation of the "National Training Pro…
343	2011	Ministry of Education, Ministry of Finance	Notice on Doing a Good Job of Implementing the 2011 Rural Compulsory Education Stage School Teacher Ad Hoc Position Plan	Notification	Hebei, Shanxi, Inner Mongolia, Jilin, Heilongjiang, Anhui, Jiangxi, Henan, Hubei, Hunan, Guangxi, Hainan, Chongqing, Sichuan, Guizhou, Yunnan, Shaanxi, Gansu, Ningxia, Qinghai provinces, autonomous regions, municipalities directly under the Central Education Department (Board of Education), the Department of Finance (Bureau), the Xinjiang Production and Construction Corps Education Bureau, Bureau…
344	2011	Ministry of Education	Notice on the Implementation of "Physical Education and Art 2+1 Program" in Primary and Secondary Schools at Compulsory Education Stage	Notification	Provinces, autonomous regions, municipalities directly under the Central Education Department (Education Commission), Xinjiang Production and Construction Corps Education Bureau: In order to implement the "National Medium- and Long-Term Education Reform and Development Plan (2010-2020)" (hereinafter referred to as the "Outline of the Education Plan") on the requirements of "adhering to the overal…
345	2011	Ministry of Education	Notice on the Organization and Implementation of "National Training Plan (2011)" - Distance Training Program for Trainers of County-level Teacher Training Institutions	Notification	Provinces, autonomous regions, municipalities directly under the Central Education Department (Education Commission), Xinjiang Production and Construction Corps Education Bureau, the relevant units: According to the "Ministry of Education and Ministry of Finance on doing a good job in 2011" primary and secondary school teachers National Training Plan "implementation of the notice" (Teachers' Offi…
346	2011	Ministry of Education	Notice on the Organization and Implementation of the "National Training Plan (2011)" - Distance Training Program for Compulsory Education Backbone Teachers	Notification	Beijing, Tianjin, Liaoning, Jiangsu, Zhejiang, Fujian, Shandong, Guangdong Province, municipalities directly under the Central Education Department (Education Commission), the relevant units: According to the "Ministry of Education and Ministry of Finance on the implementation of the 2011 "primary and secondary school teachers of the national training program" notice" (Teachers Office [2011] No. …
347	2011	Ministry of Education	Notice on the Organization and Implementation of the "National Training Plan (2011)" - Demonstration Intensive Training Program for Primary and Secondary School Teachers	Notification	Provinces, autonomous regions, municipalities directly under the Central Education Department (Education Commission), Xinjiang Production and Construction Corps Education Bureau, the relevant higher education institutions, relevant units: According to the "Ministry of Education and Ministry of Finance on doing a good job in 2011 "primary and secondary school teachers national training program" im…
348	2011	Ministry of Education	Notice on Doing a Good Job for Teachers on Special Post to Study for Master's Degree in Education in 2011	Notification	In order to implement the "Ministry of Education, Ministry of Finance, Ministry of Personnel, Central Editorial Office on the implementation of the rural compulsory education stage school teacher ad hoc post program" (Teachers [2006] No. 2) and the "Ministry of Education on the implementation of the 2010" Master of Education in Rural Schools Teacher Education Program "Notice" (Teachers [2009] No.…
349	2011	Ministry of Education, Ministry of Finance	On the implementation of vocational colleges and universities to improve the quality of teachers to improve the views of the program	Opinion	Now on the implementation of the program put forward the following views. First, the guiding ideology of Deng Xiaoping Theory and the "Three Represents" as the guidance, in-depth implementation of the scientific concept of development, the full implementation of the spirit of the National Education Work Conference and the "National Medium and Long-Term Educational Reform and Development Plan Outl…
350	2011	Ministry of Education, National Development and Reform Commission, Ministry of Science and Technology, Ministry of Finance, Ministry of Human Resources and Social Security, Ministry of Water Resources, Ministry of Agriculture, State Forestry Administration, State Grain Administration	Opinions on Accelerating the Development of Rural-oriented Vocational Education	Opinion	Provinces, autonomous regions and municipalities directly under the Central Government: Department of Education (Education Commission), Development and Reform Commission, Department of Science and Technology (Bureau), Department of Finance (Bureau), Department of Human Resources and Social Welfare (Bureau), Department of Water Resources (Bureau), Department of Agriculture (Bureau), Department of …
351	2011	Ministry of Education	Opinions on Strengthening the Teaching Staff Construction of Secondary Vocational Schools during the 12th Five-Year Plan Period	Opinion	Department of Education (Education Commission) of each province, autonomous region and municipality directly under the Central Government, Education Bureau of each city with separate plans, Education Bureau of Xinjiang Production and Construction Corps: In order to comprehensively implement the spirit of the National Education Work Conference and the "Outline of the National Medium- and Long-Term…
352	2011	Ministry of Education	Opinions on Vigorously Strengthening the Training of Primary and Secondary School Teachers	Opinion	Provinces, autonomous regions, municipalities directly under the Central Education Department (Education Commission), Xinjiang Production and Construction Corps Education Bureau, the relevant units: In order to implement the spirit of the National Education Work Conference and the Outline of Education Planning, the construction of high-quality professional teachers, is now on the current and futu…
353	2011	Ministry of Education	Opinions on Vigorously Promoting Teacher Education Curriculum Reform	Opinion	Provinces, autonomous regions, municipalities directly under the Central Education Department (Education Commission), Xinjiang Production and Construction Corps Education Bureau, the Ministry of Teacher Education: In order to implement the Outline of the Education Plan, deepen the reform of teacher education, comprehensively improve the quality of teacher training, and build a high-quality and pr…
354	2011	Ministry of Education	Notice on the Announcement of the Qualified List for the Evaluation of National Key Construction Vocational Education Teacher Training Bases and National Vocational Education Teacher Professional Skills Training Demonstration Units	Notification	Provinces, autonomous regions and municipalities directly under the Central Government Education Department (Education Commission), Education Bureau of cities with separate programs, Education Bureau of Xinjiang Production and Construction Corps, National Key Construction Vocational Education Teacher Training Bases, National Vocational Education Teacher Professional Skills Training Demonstration …
355	2011	Ministry of Education	Opinions on Further Improving the Teacher Training System for Vocational Education	Opinion	Provinces, autonomous regions and municipalities directly under the Central Education Department (Education Commission), the Education Bureau of the municipalities separately listed in the plan, the Education Bureau of the Xinjiang Production and Construction Corps: In order to implement the spirit of the National Conference on Education and the National Medium and Long-Term Educational Reform an…
356	2011	Ministry of Education	Opinions on Promoting the Reform and Innovation of Higher Vocational Education and Leading the Scientific Development of Vocational Education	Opinion	Department of Education (Education Commission) of each province, autonomous region and municipality directly under the Central Government, and Education Bureau of Xinjiang Production and Construction Corps: In order to deeply implement the spirit of General Secretary Hu Jintao's important speech at the conference celebrating the 100th anniversary of the founding of Tsinghua University and the "Ou…
357	2011	Ministry of Education	Guiding Opinions on Promoting the Coordinated Development of Secondary and Higher Vocational Education	Opinion	Department of Education (Education Commission) of each province, autonomous region and municipality directly under the Central Government, and Education Bureau of Xinjiang Production and Construction Corps: In order to comprehensively implement the "Outline of the National Medium- and Long-Term Educational Reform and Development Plan (2010-2020)" on the formation of a modern vocational education …
358	2011	Ministry of Education	Notice on the Issuance of the Medium- and Long-Term Plan for the Development of National Education Talents (2010-2020)	Notification	Provinces, autonomous regions, municipalities directly under the Central Education Department (Education Commission), Xinjiang Production and Construction Corps Education Bureau, the relevant departments (units) of the Department of Education (Bureau), the Ministry of Higher Education: Hereby the National Medium- and Long-Term Plan for the Development of Educational Talents (2010-2020) (referred …
359	2012	Ministry of Education	Circular on Opinions on Improving and Promoting Free Education for Teacher Trainees	Notification	Beijing, February 16 (Reporter Liu Huarong) The Ministry of Education held a working conference on improving and promoting free education for teacher educators in the ministry-affiliated teacher training universities in Beijing today to convey and arrange for the deployment of the implementation of the "Opinions on Improving and Promoting Free Education for Teacher Educators", and to study the en…
360	2012	Ministry of Education	Circular on the Issuance of the Twelfth Five-Year Plan for the Development of the National Education Program	Notification	Education Department (Education Commission) of each province, autonomous region and municipality directly under the Central Government, Education Bureau of each city with separate plans, Education Bureau of Xinjiang Production and Construction Corps, and higher education institutions under the Ministry of Education: In order to implement the "Outline of the National Medium- and Long-Term Educatio…
361	2012	State Council	Opinions on Strengthening the Teaching Staff	Opinion	Teachers are the foundation of the development of education, and the key to improving the quality of education and running a good education to the satisfaction of the people. The CPC Central Committee and the State Council have always attached great importance to the construction of the teaching force. Since the reform and opening up, especially since the 16th National Congress of the CPC, all re…
362	2012	State Council	Opinions on Further Advancing the Balanced Development of Compulsory Education	Opinion	In order to implement the "Outline of the National Medium- and Long-Term Education Reform and Development Plan (2010-2020)", consolidate and improve the level of nine-year compulsory education, and deeply promote the balanced development of compulsory education, the following opinions are put forward. First, fully understand the significance of the balanced development of compulsory education in …
363	2012	Ministry of Education, Ministry of Finance, Ministry of Human Resources and Social Security, State Council	On the Issuance of Vocational schools part-time teachers management measures" notice	Notification	Chapter I General Provisions Article 1 In order to implement the "Outline of the National Medium- and Long-Term Education Reform and Development Plan (2010-2020)", "Decision of the State Council on Vigorously Developing Vocational Education" and "Opinions of the State Council on Strengthening the Construction of Teaching Staff", to improve the management system of part-time teachers in vocational…
364	2012	Ministry of Education, National Development and Reform Commission, Ministry of Finance	Opinions on Deepening the Reform of Teacher Education	Opinion	Provinces, autonomous regions, municipalities directly under the Central Education Department (Education Commission), Development and Reform Commission, Finance Department (Bureau), Xinjiang Production and Construction Corps Education Bureau, Development and Reform Commission, Finance Bureau, the Ministry of Teacher Education: In order to thoroughly implement the "Outline of the National Medium- …
365	2012	Ministry of Education, Central Editorial Office, Ministry of Finance, Ministry of Human Resources and Social Security	Opinions on Strengthening Kindergarten Teachers	Opinion	Provinces, autonomous regions, municipalities directly under the Central Education Department (Education Commission), Office of the Editorial Office, Finance Department (Bureau), Human Resources and Social Security Department (Bureau), Xinjiang Production and Construction Corps Education Bureau, Office of the Editorial Office, Finance Bureau, Personnel Bureau, Bureau of Labor and Social Security:…
366	2012	Ministry of Education, Central Editorial Office, National Development and Reform Commission, Ministry of Finance, Ministry of Human Resources and Social Security	Opinions on Vigorously Promoting the Construction of Rural Compulsory Education Teacher Teams	Opinion	Provinces, autonomous regions, municipalities directly under the Central Education Department (Education Commission), the Editorial Office, the Development and Reform Commission, the Finance Department (Bureau), the Human Resources and Social Security Department (Bureau), Xinjiang Production and Construction Corps Education Bureau, the Editorial Office, the Development and Reform Commission, the …
367	2012	Ministry of Education, Central Organization Department, Central Propaganda Department, National Development and Reform Commission, Ministry of Finance, Ministry of Human Resources and Social Security	Opinions on Strengthening the Construction of Young Teachers in Colleges and Universities	Opinion	Provinces, autonomous regions, municipalities directly under the Central Government, the Department of Education (Education Commission), the Party Committee Organization Department, the Party Committee Propaganda Department, the Development and Reform Commission, the Department of Finance, the Department of Human Resources and Social Security (Bureau), the Education Bureau of the Xinjiang Product…
368	2012	Ministry of Education, Ministry of Finance	Notice on the Implementation of National Training Program in 2012	Notification	Provinces, autonomous regions, municipalities directly under the Central Education Department (Education Commission), Department of Finance (Bureau), Xinjiang Production and Construction Corps Education Bureau, Finance Bureau: In order to standardize the management and improve the quality, based on extensive research and performance evaluation, we are hereby notified that we will do a good job on…
369	2012	Ministry of Education, Ministry of Finance	Notice on Doing a Good Job of Implementing the 2012 Rural Compulsory Education School Teachers' Ad Hoc Position Plan	Notification	Hebei, Shanxi, Inner Mongolia, Jilin, Heilongjiang, Anhui, Jiangxi, Henan, Hubei, Hunan, Guangxi, Hainan, Chongqing, Sichuan, Guizhou, Yunnan, Shaanxi, Gansu, Ningxia, Qinghai provinces, autonomous regions, municipalities directly under the Central Education Department (Education Commission), Department of Finance (Bureau), Xinjiang Production and Construction Corps, Bureau of Education, Finance …
370	2012	Ministry of Education, Ministry of Finance	Notice on Doing a Good Job in Vocational College Teachers' Quality Improvement Program 2012 Annual Project Reporting Work	Notification	Provinces, autonomous regions, municipalities directly under the Central Education Department (Education Commission), Department of Finance (Bureau), municipalities separately listed in the plan Education Bureau, Bureau of Finance, Xinjiang Production and Construction Corps Education Bureau, Bureau of Finance, the national key construction of vocational education teacher training base: According …
371	2012	Ministry of Education	Notice on the Announcement of Training Institutions of the "National Training Program" - Demonstration Intensive Training Project	Notification	Provinces, autonomous regions, municipalities directly under the Central Education Department (Education Commission), Xinjiang Production and Construction Corps Education Bureau, the relevant units: According to the "Ministry of Education, the Ministry of Finance on the implementation of the" primary and secondary school teachers national training program "notice" (Teachers 〔2010〕 No. 4) the spir…
372	2012	Ministry of Education	Notice on Announcing the Second Batch of Distance Training Institutions for Teachers under the National Training Program	Notification	Provinces, autonomous regions, municipalities directly under the Central Education Department (Education Commission), Xinjiang Production and Construction Corps Education Bureau, the relevant units: According to the "Ministry of Education, the Ministry of Finance on the implementation of the" primary and secondary school teachers National Training Plan "Notice" (Teachers 〔2010〕 No. 4), the Minist…
373	2012	Ministry of Education	Notice on Issuing the Project Tasks of Vocational College Teachers' Quality Improvement Program in 2011	Notification	2011 Notice of Annual Project Declaration" (Letter of the Department of Teaching Vocational Cheng [2011] No. 64), "Notice of the Ministry of Education and Finance on Issuing <Project Management Measures for Training Professional Backbone Teachers in Secondary Vocational Schools under the Vocational College Teacher Quality Improvement Program> and Other Three Stalls" (hereinafter referred to as th…
374	2012	Ministry of Education	Notice on Doing a Good Job for Teachers with Special Post to Study Master of Education on the Job in 2012	Notification	Hebei, Shanxi, Inner Mongolia, Jilin, Heilongjiang, Anhui, Jiangxi, Henan, Hubei, Hunan, Guangxi, Hainan, Chongqing, Sichuan, Guizhou, Yunnan, Shaanxi, Gansu, Ningxia, Qinghai, Xinjiang and other provinces, autonomous regions, municipalities directly under the Central Degree Committee, Department of Education (Education Commission), Xinjiang Production and Construction Corps Education Bureau, the…
375	2012	Ministry of Education, Ministry of Propaganda, Ministry of Finance, Ministry of Culture and Tourism, General Staff Department of the People's Liberation Army, General Political Department of the People's Liberation Army, Central Committee of the Communist Youth League	Opinions on Further Strengthening Practical Education in Colleges and Universities	Opinion	The Propaganda Department of the Party Committee of each province, autonomous region and municipality directly under the central government, the education department of the Party Committee, the Education Department (Education Committee), the Finance Department, the Culture Department and the Youth League Committee, the Propaganda Department of the Party Committee, the Education Bureau, the Financ…
376	2012	Ministry of Education, National Development and Reform Commission, Ministry of Finance, General Administration of Sport of the People's Republic of China	Circular on Several Opinions on Further Strengthening School Sports Work	Notification	People's governments of provinces, autonomous regions and municipalities directly under the Central Government, the State Council ministries, commissions and agencies directly under the Central Government: Ministry of Education, Development and Reform Commission, Ministry of Finance, General Administration of Sport, "on the further strengthening of school sports work of a number of opinions" has …
377	2012	Ministry of Education	Opinions on Comprehensively Improving the Quality of Higher Education	Opinion	Provinces, autonomous regions, municipalities directly under the Central Education Department (Education Commission), Xinjiang Production and Construction Corps Education Bureau, relevant departments (units) Education Department (Bureau), the Ministry of Higher Education: In order to thoroughly implement the spirit of General Secretary Hu Jintao's important speech in the celebration of the 100th …
378	2012	Ministry of Education	Opinions on Promoting the Development of Secondary Vocational Education in Xinjiang	Opinion	Provinces, autonomous regions, municipalities directly under the Central Education Department (Education Commission), the plan of the municipal education bureau, the Xinjiang Production and Construction Corps Education Bureau: Vigorously develop secondary vocational education is an important element of the central strategic plan for Xinjiang, Xinjiang is to achieve the economic and social develop…
379	2012	Ministry of Education	Circular on the Issuance of Thematic Planning for Higher Education	Notification	The Education Department (Education Commission) of each province, autonomous region and municipality directly under the Central Government, the Education Bureau of Xinjiang Production and Construction Corps, the Education Department (Bureau) of the relevant departments (units), and the institutions of higher education under the Ministry of Education: Hereby, we are issuing the "Thematic Planning …
380	2012	Ministry of Education	Notice on the Issuance of the 2012 Work Points of the Ministry of Education	Notification	Provinces, autonomous regions, municipalities directly under the Central Education Department (Education Commission), the municipal education bureau, Xinjiang Production and Construction Corps Education Bureau, the relevant departments (units) Education Department (Bureau), the Ministry of Higher Education: Hereby issued the "Ministry of Education 2012 Work Points" to you, please combined with th…
381	2012	Ministry of Education	Notice on the Issuance of Professional Standards for Kindergarten Teachers (for Trial Implementation), Professional Standards for Elementary School Teachers (for Trial Implementation) and Professional Standards for Secondary School Teachers (for Trial Implementation)	Notification	Provinces, autonomous regions, municipalities directly under the Central Education Department (Education Commission), Xinjiang Production and Construction Corps Education Bureau, the Ministry of Teacher Education: In order to implement the spirit of the Sixth Plenary Session of the Seventeenth Central Committee of the Communist Party of China (CPC), implement the Outline of the Plan for Education…
382	2013	Ministry of Education, National Development and Reform Commission, Ministry of Finance	Circular on the Issuance of the Plan for Revitalizing Higher Education in the Central and Western Regions (2012-2020)	Notification	Relevant provinces, autonomous regions, municipalities directly under the Central Education Department (Education Commission), Development and Reform Commission, Department of Finance (Bureau), Xinjiang Production and Construction Corps Education Bureau, Development and Reform Commission, Finance Bureau: In order to implement the "National Medium and Long-Term Educational Reform and Development P…
383	2013	Ministry of Education, Ministry of Finance	Notice on Doing a Good Job in Implementing the 2013 National Training Program	Notification	Provinces, autonomous regions, municipalities directly under the Central Education Department (Education Commission), Finance Department (Bureau), Xinjiang Production and Construction Corps Education Bureau, Finance Bureau: In order to implement the spirit of the National Conference on Teachers' Work, to further deepen the reform of the teacher training mode, to comprehensively improve the qualit…
384	2013	Ministry of Education, Ministry of Finance	Notice on Doing a Good Job in Implementing the 2013 Rural Compulsory Education School Teachers' Ad Hoc Position Scheme	Notification	Hebei, Shanxi, Inner Mongolia, Jilin, Heilongjiang, Anhui, Jiangxi, Henan, Hubei, Hunan, Guangxi, Hainan, Chongqing, Sichuan, Guizhou, Yunnan, Shaanxi, Gansu, Ningxia, Qinghai provinces, autonomous regions, municipalities directly under the Central Education Department (Education Commission), the Department of Finance (Bureau), the Xinjiang Production and Construction Corps Education Bureau, Fina…
385	2013	Ministry of Education, Ministry of Finance	Notice on the Issuance of Three Documents, Including the Measures for the Management of the Demonstration Intensive Training Program of the National Training Program	Notification	Provinces, autonomous regions, municipalities directly under the Central Education Department (Education Commission), Finance Department (Bureau), Xinjiang Production and Construction Corps Education Bureau, Finance Bureau, the relevant units: In order to further standardize the management of the national teacher training program, according to the "Ministry of Education Ministry of Finance on the…
386	2013	Ministry of Education	Notice on Comprehensively Strengthening Teachers' Legal Education	Notification	Department of Education (Education Commission) of each province, autonomous region and municipality directly under the Central Government, Education Bureau of each separately listed city, and Education Bureau of Xinjiang Production and Construction Corps: In order to implement the "Outline of the National Medium- and Long-Term Educational Reform and Development Plan (2010-2020)" (hereinafter refe…
387	2013	Ministry of Education	Opinions on Deepening Comprehensive Reform in Education in 2013	Opinion	Provinces, autonomous regions, municipalities directly under the Central Education Department (Education Commission), Xinjiang Production and Construction Corps Education Bureau, the Ministry of Higher Education: In order to thoroughly implement the requirements and deployments of the Party's 18th National Congress on the deepening of the comprehensive reform of the field of education, we now put…
388	2013	Ministry of Education	Opinions on Establishing and Improving the Long-term Mechanism for Building Teachers' Morality in Primary and Secondary Schools	Opinion	Provinces, autonomous regions, municipalities directly under the Central Education Department (Education Commission), Xinjiang Production and Construction Corps Education Bureau, the Ministry of Education, Teacher Training University: Teachers are the foundation of education, and teacher ethics is the soul of teachers. For a long time, the majority of primary and secondary school teachers across …
389	2013	Ministry of Education	Guiding Opinions on Deepening the Reform of Primary and Secondary School Teacher Training Models to Comprehensively Improve Training Quality	Opinion	Education Department (Education Commission) of each province, autonomous region and municipality directly under the Central Government, and Education Bureau of Xinjiang Production and Construction Corps: According to the requirements of the Outline of Educational Planning, which puts forward the implementation of a cycle of full-teacher training for teachers every five years, the central governme…
390	2013	Ministry of Education	Opinions on the Implementation of the National Primary and Secondary School Teachers' Information Technology Application Ability Enhancement Project	Opinion	Provinces, autonomous regions, municipalities directly under the Central Education Department (Education Commission), Xinjiang Production and Construction Corps Education Bureau: Teacher team building is the basic guarantee for the sustainable development of education informatization, and information technology application ability is the necessary professional ability of teachers in the informati…
391	2013	Ministry of Education	Notice on the Issuance of the Key Points of the Ministry of Education's Work in 2013	Notification	Provinces, autonomous regions, municipalities directly under the Central Education Department (Education Commission), the municipal education bureau, Xinjiang Production and Construction Corps Education Bureau, the Ministry of Higher Education, the Ministry of all departments and bureaus, all units directly under the Ministry of Education: The Ministry of Education 2013 Work Points issued to you,…
392	2013	Ministry of Education	Notice on the Issuance of Professional Standards for Teachers in Secondary Vocational Schools (for Trial Implementation)	Notification	Provinces, autonomous regions and municipalities directly under the Central Education Department (Education Commission), the Education Bureau of each separately listed city, the Education Bureau of Xinjiang Production and Construction Corps: In order to implement the major deployment of the 18th National Congress of the CPC on accelerating the development of modern vocational education, to implem…
393	2013	Ministry of Education	Notice on the Issuance of Interim Measures for the Qualification Examination for Primary and Secondary School Teachers and Interim Measures for the Periodic Registration of Primary and Secondary School Teachers' Qualification	Notification	Provinces, autonomous regions, municipalities directly under the Central Education Department (Education Commission), Xinjiang Production and Construction Corps Education Bureau: In order to ensure the smooth and smooth implementation of the expanded pilot reform of the primary and secondary school teacher qualification examination and regular registration, the Interim Measures for the Examinatio…
394	2013	State General Administration of Sports, Ministry of Education	Opinions on strengthening the national youth school soccer work	Opinion	Provinces, autonomous regions, municipalities directly under the Central Sports Bureau, Department of Education (Education Commission), Xinjiang Production and Construction Corps Sports Bureau, Education Bureau: In order to further implement the "Central Committee of the Communist Party of China and the State Council on the strengthening of youth sports to enhance the physical fitness of young pe…
395	2013	CPC Central Committee, State Council	Opinions on Strengthening and Improving Ideological and Political Work in Colleges and Universities under New Circumstances	Opinions	BEIJING, Feb. 27 (Xinhua) -- Recently, the CPC Central Committee and the State Council issued the Opinions on Strengthening and Improving Ideological and Political Work in Colleges and Universities under New Circumstances (hereinafter referred to as "Opinions"). The Opinions emphasize that colleges and universities shoulder the important missions of talent cultivation, scientific research, social…
396	2014	Ministry of Education, State Council	Notice on the Work of Secondary Vocational School Teachers Studying for Master's Degree on the Job	Notification	For the purpose of implementing the spirit of the Decision of the CPC Central Committee and State Council on Deepening Educational Reform and Comprehensively Promoting Quality Education, and the Action Plan for Revitalization of Education for the 21st Century, the Ministry of Education and the State Council have decided to take various forms to vigorously improve the quality of the teaching force…
397	2014	State Council, Ministry of Education	Opinions on Strengthening the Quality Assurance and Supervision System of Degree and Postgraduate Education	Opinion	Degree Commissions, Education Departments (Education Commissions) of provinces, autonomous regions and municipalities directly under the Central Government, Education Bureau of Xinjiang Production and Construction Corps, University of the Chinese Academy of Sciences, Graduate School of the Chinese Academy of Social Sciences, Degree Evaluation Committee of the Party School of the Central Committee…
398	2014	Ministry of Education, National Development and Reform Commission, Ministry of Finance	Opinions on the Implementation of the Second Three-Year Action Plan for Preschool Education	Opinion	Provinces, autonomous regions, municipalities directly under the Central Education Department (Education Commission), Development and Reform Commission, Finance Department (Bureau), Xinjiang Production and Construction Corps Education Bureau, Development and Reform Commission, Finance Bureau: In order to conscientiously implement the requirements of the 18th National Congress of the CPC, "to do a…
399	2014	Ministry of Education, Ministry of Finance	Notice on Doing a Good Job in the 2014 Annual Project Declaration of the Vocational College Teacher Quality Improvement Program	Notification	Provinces, autonomous regions, municipalities directly under the Central Education Department (Education Commission), Department of Finance (Bureau), municipalities separately listed in the plan Education Bureau, Bureau of Finance, Xinjiang Production and Construction Corps Education Bureau, Bureau of Finance, the national focus on the construction of vocational education teacher training and tra…
400	2014	Ministry of Education, Ministry of Finance	Notice on Doing a Good Job of the 2014 "Three Regions" Talent Support Program for Teachers' Special Projects	Notification	Provinces, autonomous regions, municipalities directly under the Central Education Department (Education Commission), Department of Finance (Bureau), Xinjiang Production and Construction Corps Education Bureau, Finance Bureau: In accordance with the Ministry of Education and other five departments of the "remote poverty-stricken areas, border ethnic areas and the old revolutionary areas of the Ta…
401	2014	Ministry of Education, Ministry of Finance	Notice on Doing a Good Job of the 2014 "Three Regions" Talent Support Program for Teachers' Special Projects	Notification	Provinces, autonomous regions, municipalities directly under the Central Education Department (Education Commission), Department of Finance (Bureau), Xinjiang Production and Construction Corps Education Bureau, Finance Bureau: In accordance with the Ministry of Education and other five departments of the "remote poverty-stricken areas, border ethnic areas and the old revolutionary areas of the Ta…
402	2014	Ministry of Education, Ministry of Finance	Notice on the Implementation of the 2014 National Training Program for Primary and Secondary School Kindergarten Teachers	Notification	Provinces, autonomous regions, municipalities directly under the Central Education Department (Education Commission), Department of Finance (Bureau), Xinjiang Production and Construction Corps Education Bureau, Finance Bureau: In order to further promote the reform of teacher training, and give full play to the role of demonstration and leadership, now do a good job in 2014 primary and secondary …
403	2014	Ministry of Education	Notice on the Issuance of 2014 Annual Project Tasks of Teacher Quality Improvement Program for Vocational Colleges and Universities	Notification	Provinces, autonomous regions, municipalities directly under the Central Education Department (Education Commission), the Education Bureau of the municipalities with separate plans, the Education Bureau of the Xinjiang Production and Construction Corps, the national key construction of vocational education teacher training bases, the relevant units: according to the "Ministry of Education Ministr…
404	2014	Ministry of Education	Notice on the Issuance of Standards for Information Technology Application Competency Training Programs for Primary and Secondary School Teachers (for Trial Implementation)	Notification	Provinces, autonomous regions, municipalities directly under the Central Education Department (Education Commission), Xinjiang Production and Construction Corps Education Bureau, the Ministry of Teacher Education, the relevant units: in order to guide the local organization and implementation of the national primary and secondary school teachers' information technology application ability enhance…
405	2014	Ministry of Education	Notice on the Establishment of the Teaching Steering Committee for Training Kindergarten Teachers and Other Teachers in Higher Education Institutions under the Ministry of Education	Notification	Provinces, autonomous regions, municipalities directly under the Central Education Department (Education Commission), Xinjiang Production and Construction Corps Education Bureau, the Ministry of higher education, relevant units: in order to thoroughly implement the spirit of the 18th CPC National Congress and the Third Plenary Session of the 18th Central Committee of the CPC Central Committee, co…
406	2014	Ministry of Education	Opinions on Establishing and Improving the Long-term Mechanism for Teacher Ethics Construction in Colleges and Universities	Opinion	Provinces, autonomous regions, municipalities directly under the Central Education Department (Education Commission), the relevant departments (units) of the Department of Education (Bureau), the Xinjiang Production and Construction Corps Education Bureau, the Ministry of Higher Education: In order to thoroughly implement the spirit of the General Secretary Xi Jinping's important speech at the sy…
407	2014	Ministry of Education	Opinions on Comprehensively Deepening Curriculum Reform and Implementing the Fundamental Task of Establishing Virtues in People	Opinion	Provinces, autonomous regions, municipalities directly under the Central Education Department (Education Commission), the municipal education bureau, the Xinjiang Production and Construction Corps Education Bureau, the Ministry of Higher Education: In order to put the requirements of the 18th CPC National Congress and the Third Plenary Session of the 18th Central Committee of the Communist Party …
408	2014	Ministry of Education	Opinions on the Implementation of Excellent Teacher Training Program	Opinion	Provinces, autonomous regions, municipalities directly under the Central Education Department (Education Commission), Xinjiang Production and Construction Corps Education Bureau, the Ministry of the relevant institutions of higher education: in recent years, China's teacher education system continues to improve, the reform of teacher education continues to promote, the quality and level of teache…
409	2014	Ministry of Education	Notice on the Issuance of Basic Standards for Physical Education in Higher Education Institutions	Notification	Provinces, autonomous regions, municipalities directly under the Central Education Department (Education Commission), Xinjiang Production and Construction Corps Education Bureau, education departments (bureaus) of relevant departments (units), and higher education institutions under the Ministry of Education: The Basic Standards for Physical Education Work in Higher Education Institutions (herein…
410	2014	Ministry of Education	Circular on the Issuance of the Highlights of the Work of the Ministry of Education in 2014	Notification	Provinces, autonomous regions, municipalities directly under the Central Education Department (Education Commission), the municipal education bureau, Xinjiang Production and Construction Corps Education Bureau, the ministry of higher education, the Ministry of all departments and bureaus, the units directly under the Ministry of Education: The Ministry of Education 2014 Work Points issued to you,…
411	2015	State Council	Notice on the Issuance of the Rural Teacher Support Program (2015-2020)	Notification	The General Office of the State Council on the Issuance of the Rural Teacher Support Program (2015-2020) Notice Guo Ban Fa [2015] No. 43 People's Governments of Provinces, Autonomous Regions and Municipalities directly under the Central Government, Ministries and Commissions of the State Council, and Institutions directly under the Central Government: The Rural Teacher Support Program (2015-2020)…
412	2015	State Council	Notice on the Issuance of the Overall Program for the Reform and Development of Chinese Football	Notification	People's governments of provinces, autonomous regions and municipalities directly under the Central Government, ministries and commissions of the State Council, and institutions directly under the Central Government: the General Program for the Reform and Development of Chinese Football has been agreed by the CPC Central Committee and the State Council, and is hereby issued to you, so please cons…
413	2015	Ministry of Education, Ministry of Finance	Notice on the Reform and Implementation of the National Training Program for Primary and Secondary School Kindergarten Teachers	Notification	Provinces, autonomous regions, municipalities directly under the Central Education Department (Education Commission), Department of Finance (Bureau), Xinjiang Production and Construction Corps Education Bureau, Finance Bureau: According to the "General Office of the State Council on the issuance of the rural teacher support program (2015-2020) notice" (State Office of the State Council [2015] No.…
414	2015	Ministry of Education, Ministry of Finance	Notice on Doing a Good Job of Implementing the 2015 Ad Hoc Position Program for Teachers in Rural Compulsory Education Stage Schools	Notification	Hebei, Shanxi, Inner Mongolia, Jilin, Heilongjiang, Anhui, Jiangxi, Henan, Hubei, Hunan, Guangxi, Hainan, Chongqing, Sichuan, Guizhou, Yunnan, Shaanxi, Gansu, Ningxia, Qinghai provinces, autonomous regions, municipalities directly under the Central Department of Education (Board of Education), the Xinjiang Production and Construction Corps Bureau of Education: in order to implement the General Se…
415	2015	Ministry of Education	Notice on the Issuance of Project Tasks for 2015 Vocational College Teacher Quality Improvement Plan	Notification	Provinces, autonomous regions, municipalities directly under the Central Education Department (Education Commission), the Education Bureau of the municipalities with separate plans, the Education Bureau of the Xinjiang Production and Construction Corps, the national key construction of vocational education teacher training and training bases, the relevant units: according to the "Ministry of Educ…
416	2022	Ministry of Education	Notice on the Organization of National Youth Campus Soccer Teachers' Special Training at the National Level	Notification	Provinces, autonomous regions, municipalities directly under the Central Education Department (Education Commission), Xinjiang Production and Construction Corps Education Bureau: In order to implement the "Ministry of Education and other 6 departments on accelerating the development of youth campus soccer implementation of the views" "on deepening the integration of sports and education to promot…
417	2015	Ministry of Education	Notice on the Issuance of Project Tasks for 2015 Vocational College Teacher Quality Improvement Plan	Notification	Provinces, autonomous regions, municipalities directly under the Central Education Department (Education Commission), the Education Bureau of the municipalities with separate plans, the Education Bureau of the Xinjiang Production and Construction Corps, the national key construction of vocational education teacher training and training bases, the relevant units: according to the "Ministry of Educ…
418	2015	Ministry of Education	Notice on the Issuance of the Highlights of Education Informatization Work in 2015	Notification	Provinces, autonomous regions, municipalities directly under the Central Education Department (Education Commission), Xinjiang Production and Construction Corps Education Bureau, the Ministry of various departments and bureaus, the units directly under the Ministry: In order to thoroughly implement the spirit of the 18th CPC National Congress and the Third and Fourth Plenary Sessions of the 18th …
419	2015	Ministry of Education, National Development and Reform Commission, Ministry of Finance, General Administration of Radio, Film and Television, State General Administration of Sport, Central Committee of the Communist Youth League.	Implementing Opinions on Accelerating the Development of Youth Campus Soccer	Opinion	Provinces, autonomous regions and municipalities directly under the Central Education Department (Education Commission), Development and Reform Commission, Finance Department (Bureau), Press, Publication, Radio and Television Bureau, Sports Bureau, Youth League Committee: Accelerating the development of youth school soccer is an important initiative to implement the Party's education policy and p…
420	2015	Ministry of Education	Opinions on Strengthening the Construction of Case Teaching and Joint Training Bases for Professional Degree Graduate Students	Opinion	Provinces, autonomous regions and municipalities directly under the Central Government Department of Education (Education Commission), Education Bureau of Xinjiang Production and Construction Corps, Steering Committees of Professional Degree Postgraduate Education, relevant postgraduate training units: in order to implement the Opinions of the Ministry of Education, National Development and Refor…
421	2015	Ministry of Education	Several Opinions on Deepening the Teaching Reform of Vocational Education and Comprehensively Improving the Quality of Talent Training	Opinion	Provinces, autonomous regions and municipalities directly under the Central Education Department (Education Commission), the Education Bureau of each separately listed city, the Education Bureau of Xinjiang Production and Construction Corps, and the Teaching Steering Committee of Vocational Education in Various Industries: In order to implement the spirit of the National Vocational Education Work…
422	2015	Ministry of Education	Notice on the Issuance of the 2015 Work Points of the Ministry of Education	Notification	Provinces, autonomous regions, municipalities directly under the Central Education Department (Education Commission), the municipal education bureau, Xinjiang Production and Construction Corps Education Bureau, the Ministry of higher education, the Ministry of all departments and bureaus, the units directly under the Ministry of Education: the Ministry of Education 2015 Work Points issued to you,…
423	2015	National People's Congress	Decision on Amending the Law of the People's Republic of China on Higher Education	Decision	Decision of the Standing Committee of the National People's Congress on Amending the Law of the People's Republic of China on Higher Education (Adopted at the Eighteenth Meeting of the Standing Committee of the Twelfth National People's Congress on December 27, 2015) The Standing Committee of the Twelfth National People's Congress at its Eighteenth Meeting has decided to make the following amendm…
424	2015	National People's Congress	Higher Education Law of the People's Republic of China	Law	(Adopted at the Fourth Meeting of the Standing Committee of the Ninth National People's Congress on August 29, 1998 First amended in accordance with the Decision on Amending the Law of the People's Republic of China on Higher Education of the Eighteenth Meeting of the Standing Committee of the Twelfth National People's Congress on December 27, 2015 First amended in accordance with the Decision on…
425	2015	National People's Congress	Education Law of the People's Republic of China	Law	(Adopted at the Third Session of the Eighth National People's Congress on March 18, 1995 First amended by the Decision on Amending Some Laws of the Tenth Session of the Standing Committee of the Eleventh National People's Congress on August 27, 2009 Second amended by the Decision on Amending the Education Law of the People's Republic of China of the Eighteenth Session of the Standing Committee of…
426	2016	State Council	Guiding Opinions on Accelerating the Development of Education in Central and Western China	Opinions	The people's governments of all provinces, autonomous regions and municipalities directly under the Central Government, and the ministries and commissions of the State Council, as well as institutions directly under the State Council: The CPC Central Committee and the State Council have always attached great importance to the development of education in the central and western regions. Since the …
427	2016	State Council	Opinions on Strengthening School Sports to Promote the Overall Development of Students' Physical and Mental Health	Opinion	People's governments of provinces, autonomous regions and municipalities directly under the Central Government, ministries and commissions of the State Council, and institutions directly under the Central Government: strengthening school sports is an important way to implement quality education and promote the all-round development of students, and it is of great significance for promoting the mo…
428	2016	State Council	Several Opinions on Encouraging Social Forces to Organize Education and Promoting the Healthy Development of Private Education	Opinion	People's governments of provinces, autonomous regions and municipalities directly under the Central Government, and the ministries and commissions of the State Council, as well as institutions directly under the Central Government, refer to the various types of social forces that organize or participate in the organization of schools at all levels and in all types of educational institutions perm…
429	2016	Ministry of Education, Ministry of Finance	Opinions on the Implementation of the Program for Improving the Quality of Teachers in Vocational Colleges and Universities (2017-2020)	Opinion	Provinces, autonomous regions, municipalities directly under the Central Education Department (Education Commission), Department of Finance (Bureau), municipalities separately listed in the plan Education Bureau, Bureau of Finance, Xinjiang Production and Construction Corps Education Bureau, Bureau of Finance, the national key construction of vocational education teacher training training bases: …
430	2016	Ministry of Education, Ministry of Finance	Notice on Doing a Good Job in Implementing the 2016 Ad Hoc Position Program for Teachers in Rural Compulsory Education Stage Schools	Notification	Relevant provinces, autonomous regions, municipalities directly under the Central Education Department (Education Commission), Finance Department (Bureau), Xinjiang Production and Construction Corps Education Bureau, Finance Bureau: in order to implement the "Rural Teacher Support Program (2015-2020)" (State Council [2015] No. 43), establish and improve the new mechanism for replenishment of teac…
431	2016	Ministry of Education, Ministry of Finance	Notice on Doing a Good Job of Implementing the 2016 National Training Program for Primary and Secondary School Kindergarten Teachers	Notification	Provinces, autonomous regions, municipalities directly under the Central Education Department (Education Commission), Department of Finance (Bureau), Xinjiang Production and Construction Corps Education Bureau, Finance Bureau: In order to solidly promote the implementation of the reform of the national training program for primary and secondary school kindergarten teachers (hereinafter referred t…
432	2016	Ministry of Education	Notice on the Publication of National Outstanding Work Cases of Rural Teacher Team Building	Notification	Provinces, autonomous regions, municipalities directly under the Central Education Department (Education Commission), Xinjiang Production and Construction Corps Education Bureau: Since the 18th CPC National Congress, localities have earnestly studied the spirit of the series of important speeches of General Secretary Xi Jinping, deeply implemented the deployment and requirements of the CPC Centra…
433	2016	Ministry of Education	Notice on Launching the Implementation of the National Training Demonstration Program for New Teachers in Colleges and Universities	Notification	Education Department (Education Commission) of each province, autonomous region and municipality directly under the Central Government, and Education Bureau of Xinjiang Production and Construction Corps: In order to establish and improve the training system for new teachers in colleges and universities, strengthen the construction of the teaching force in colleges and universities in central and …
434	2016	Ministry of Education	Notice on Launching the Implementation of the Ministry of Education-China Unicom's Special Training for Principals of Vocational Colleges and Universities and Key Teachers on "Network Learning Space for All	Notification	Provinces, autonomous regions, municipalities directly under the Central Education Department (Education Commission), Xinjiang Production and Construction Corps Education Bureau: In order to implement the spirit of the Second National Education Informatization Television and Telephone Conference and the strategic deployment of the "Thirteenth Five-Year Plan for Education Informatization", and to …
435	2016	Ministry of Education	Notice on the Issuance of the Essentials of Education Informatization Work in 2016	Notification	Provinces, autonomous regions, municipalities directly under the Central Education Department (Education Commission), Xinjiang Production and Construction Corps Education Bureau, the Ministry of Education, departments and bureaus, all units directly under the Ministry: In order to thoroughly implement the 18th National Congress of the CPC and the Third, Fourth and Fifth Plenary Sessions of the 18…
436	2016	Ministry of Education	Circular on the Issuance of Training Guidelines for Rural Teachers	Notification	Provinces, autonomous regions, municipalities directly under the Central Education Department (Education Commission), Xinjiang Production and Construction Corps Education Bureau, the relevant units: In order to implement the Rural Teacher Support Program (2015-2020), to promote the change of the rural teacher training mode in various places, and to enhance the effectiveness of training for rural …
437	2016	Ministry of Education, National Development and Reform Commission, Ministry of Civil Affairs, Ministry of Finance, Ministry of Human Resources and Social Security, State Council	Circular on the Issuance of the "13th Five-Year Plan for Education to Fight Poverty	Notification	People's governments of provinces, autonomous regions and municipalities directly under the Central Government, ministries and commissions of the State Council, and institutions directly under the Central Government: The "Thirteenth Five-Year Plan for Education to Fight Poverty" has been agreed by the State Council, and is hereby issued to you, so please conscientiously implement it in accordance…
438	2016	Ministry of Education	Guiding Opinions on Vigorously Implementing Training Credit Management for Primary and Secondary School Teachers	Opinion	Provinces, autonomous regions, municipalities directly under the Central Education Department (Education Commission), Xinjiang Production and Construction Corps Education Bureau: In order to improve the five-year cycle of teacher training system, further stimulate the motivation of teachers to participate in training, promote lifelong learning of teachers, and continuously improve the competence …
439	2016	Ministry of Education	Guiding Opinions on Deepening the Reform of Assessment and Evaluation System for College Teachers	Opinion	Provinces, autonomous regions, municipalities directly under the Central Education Department (Education Commission), Xinjiang Production and Construction Corps Education Bureau, relevant departments (units) Education Department (Bureau), the Ministry of higher education: in order to comprehensively implement the spirit of the 18th National Congress of the CPC and the 18th Plenary Session, deeply…
440	2016	Ministry of Education	Notice on the Issuance of the Seventh Five-Year Plan (2016-2020) for Publicizing and Educating on the Rule of Law in the National Education System	Notification	（2010 To further improve the work of publicizing and educating the rule of law in the education system, and to comprehensively promote the rule of law in education and schools, the Ministry of Education has formulated the Seventh Five-Year Plan for Publicizing and Educating the Rule of Law in the National Education System (2016-2020), which is hereby issued to you, so that you may study and imple…
441	2016	Ministry of Education	Notice on the Issuance of "Promoting Educational Actions for the Co-construction of "One Belt and One Road	Notification	Provinces, autonomous regions and municipalities directly under the Central Government, the Education Department (Education Commission), the Education Bureau of municipalities separately listed in the plan, the Education Bureau of Xinjiang Production and Construction Corps, the institutions of higher education under the Ministry, the departments and bureaus within the Ministry and the units direc…
442	2016	Ministry of Education	Circular on the Issuance of the Implementation Program for Ruling Education According to Law (2016-2020)	Notification	Education Department (Education Commission) of each province, autonomous region and municipality directly under the Central Government, Education Bureau of each city with separate plans, Education Bureau of Xinjiang Production and Construction Corps, and higher education institutions under the Ministry: In order to implement the spirit of the 18th National Congress of the CPC and the Third, Fourt…
443	2016	Ministry of Education	Guiding Opinions on Deepening Educational and Teaching Reform in Colleges and Universities Affiliated to Central Departments	Opinion	Education departments (bureaus) of relevant departments (units) and higher education institutions under the Ministry: Improving the quality of talent cultivation is the core task of higher education, and deepening education and teaching reform is a powerful driving force for the development of higher education in the new period. In recent years, colleges and universities, especially those belongi…
444	2017	State Council	Notice on the Issuance of the 13th Five-Year Plan for National Education Development	Notification	People's governments of provinces, autonomous regions and municipalities directly under the Central Government, ministries and commissions of the State Council, and institutions directly under the Central Government: the National Education Development "13th Five-Year Plan" is hereby issued to you, please conscientiously implement. The State Council on January 10, 2017 (This article has been abrid…
445	2017	Ministry of Education, State Council	Notice on the Issuance of the 13th Five-Year Plan for the Development of Degree and Postgraduate Education	Notification	According to the general requirements of the CPC Central Committee and the overall deployment of the State Council on the preparation of the "13th Five-Year Plan", in order to meet the needs for high-level talents for economic and social development in the new period and to comprehensively improve the quality of degree and postgraduate education, the "13th Five-Year Plan for the Development of De…
446	2017	Ministry of Education, Ministry of Finance	Notice on Doing a Good Job in Implementing the 2017 National Training Program for Primary and Secondary School Kindergarten Teachers	Notification	Provinces, autonomous regions, municipalities directly under the Central Education Department (Education Commission), Finance Department (Bureau), Xinjiang Production and Construction Corps Education Bureau, Finance Bureau: in order to thoroughly study and implement the spirit of the series of important speeches of General Secretary Xi Jinping and the new concepts and new ideas and new strategies…
447	2017	Ministry of Education, Ministry of Finance	Notice on Doing a Good Job in Implementing the 2017 Ad Hoc Position Program for Teachers in Rural Compulsory Education Stage Schools	Notification	Relevant provinces, autonomous regions, municipalities directly under the Central Education Department (Education Commission), Finance Department (Bureau), Xinjiang Production and Construction Corps Education Bureau, Finance Bureau: in order to implement the Rural Teachers Support Program (2015-2020) (State Council [2015] No. 43), to establish and improve the new mechanism for supplementing teach…
448	2017	Ministry of Education	Notice on Announcing Model Schools for Reform of Assessment and Evaluation of Teachers in Colleges and Universities	Notification	Provinces, autonomous regions, municipalities directly under the Central Education Department (Education Commission), Xinjiang Production and Construction Corps Education Bureau, relevant departments (units) Education Department (Bureau), the Ministry of higher education: in order to promote the implementation of the "Ministry of Education on Deepening the Reform of the Assessment and Evaluation …
449	2016	Ministry of Education	Notice on the Publication of National Outstanding Work Cases of Rural Teacher Team Building	Notification	Provinces, autonomous regions, municipalities directly under the Central Education Department (Education Commission), Xinjiang Production and Construction Corps Education Bureau: Since the 18th CPC National Congress, localities have earnestly studied the spirit of the series of important speeches of General Secretary Xi Jinping, deeply implemented the deployment and requirements of the CPC Centra…
450	2017	Ministry of Education	Notice on Continuing to Do a Good Job in Selecting National Youth Campus Basketball Characteristic Schools and Other Related Work in 2018	Notification	Provinces, autonomous regions, municipalities directly under the Central Education Department (Education Commission), Xinjiang Production and Construction Corps Education Bureau: In order to conscientiously study and implement the spirit of the 19th CPC National Congress, fully implement the Opinions of the General Office of the State Council on Strengthening School Sports to Promote the All-roun…
451	2017	Ministry of Education	Guiding Opinions on Strengthening the Work of National Youth Campus Football Reform Pilot Zones and Pilot Counties (Districts)	Opinion	Provinces, autonomous regions, municipalities directly under the Central Education Department (Education Commission), Xinjiang Production and Construction Corps Education Bureau: In order to implement the "General Office of the State Council on the issuance of the General Program for the Reform and Development of Football in China" notice (State Office of the State Council 〔2015〕 No. 11) spirit, …
452	2017	Ministry of Education	Notice on the pilot work of national youth school tennis	Notification	Shanghai Municipality, Jiangxi Province, Guangdong Province, Chongqing Municipality, Sichuan Province, Yunnan Province Department of Education (Education Commission): in order to implement the "General Office of the State Council on Strengthening School Sports to Promote the All-round Development of Students' Physical and Mental Health" (State Council [2016] No. 27, hereinafter referred to as the…
453	2017	Ministry of Education	Notice on Launching the Implementation of the Ministry of Education-China Mobile's "Network Learning Space for All" Specialized Training for Key Teachers in Primary and Secondary Schools	Notification	Department of Education (Education Commission) of each province, autonomous region and municipality directly under the Central Government, and Education Bureau of Xinjiang Production and Construction Corps: In order to implement the spirit of the 2017 National Education Informatization Work Conference and the strategic deployment of the "Thirteenth Five-Year Plan for Education Informatization", a…
454	2017	Ministry of Education	Notice on the Issuance of Measures for Project Management of Teacher Quality Improvement Program in Vocational Colleges and Universities	Notification	Provinces, autonomous regions, municipalities directly under the Central Education Department (Education Commission), the education bureau of each separately listed city, the education bureau of the Xinjiang Production and Construction Corps, the national key construction of vocational education teacher training and training bases:According to the "Ministry of Education and Ministry of Finance on…
455	2017	Ministry of Education, Central Editorial Office, National Development and Reform Commission, Ministry of Public Security, Ministry of Civil Affairs, Ministry of Finance, Ministry of Human Resources and Social Security, Ministry of Land and Resources, Ministry of Housing and Urban-Rural Development, People's Bank of China, General Administration of Taxation, General Administration for Industry and…	On the issuance of "the central departments concerned to implement the" State Council on encouraging social forces to run education to promote the healthy development of private education of a number of opinions "task division of labor program" Notice	Notification	Provinces, autonomous regions and municipalities directly under the Central Government Education Department (Education Commission), Editorial Office, Development and Reform Commission, Public Security Department (Bureau), Civil Affairs Department (Bureau), Finance Department (Bureau), Human Resources and Social Security Department (Bureau), Land and Resources Department (Bureau), Housing and Urba…
456	2017	Ministry of Education, National Development and Reform Commission, Ministry of Finance, Ministry of Human Resources and Social Security	Opinions on the Implementation of the Third Pre-school Education Action Plan	Opinion	Provinces, autonomous regions and municipalities directly under the Central Education Department (Education Commission), Development and Reform Commission, Finance Department (Bureau), Human Resources and Social Security Department (Bureau), Xinjiang Production and Construction Corps Education Bureau, Development and Reform Commission, Finance Bureau, Human Resources and Social Security Bureau: I…
457	2017	Ministry of Education, National Development and Reform Commission, Ministry of Finance, Ministry of Human Resources and Social Security	Notice on the Issuance of the Implementation Plan of the Ten Thousand Teachers Supporting Tibet and Xinjiang in Teaching Program	Notification	Beijing, Tianjin, Hebei, Shanxi, Liaoning, Jilin, Heilongjiang, Shanghai, Jiangsu, Zhejiang, Anhui, Fujian, Jiangxi, Shandong, Henan, Hubei, Hunan, Guangdong, Chongqing, Tibet, Shaanxi, Xinjiang and other provinces, autonomous regions and municipalities directly under the Central Government, the Department of Education (Education Commission), the Development and Reform Commission, the Department …
458	2017	Ministry of Education	Guiding Opinions on Further Promoting the Development of Vocational Education Informatization	Opinion	Education departments (education commissions) of provinces, autonomous regions and municipalities directly under the central government, education bureaus of cities with separate plans, and education bureaus of Xinjiang Production and Construction Corps: In order to thoroughly implement the "Thirteenth Five-Year Plan for Education Informatization", comprehensively enhance the ability of informati…
459	2017	Ministry of Education	Opinions on Comprehensively Promoting Informatization of Teacher Management	Opinion	Education departments (education commissions) of provinces, autonomous regions and municipalities directly under the central government, education bureaus of Xinjiang Production and Construction Corps, education departments (bureaus) of relevant departments (units), and higher education institutions under the ministry: In order to implement the spirit of General Secretary Xi Jinping's important i…
460	2017	Ministry of Education	Notice on the Issuance of the Ministry of Education's 2017 Work Points	Notification	Provinces, autonomous regions and municipalities directly under the Central Education Department (Education Commission), the education bureau of each separately listed city, the education bureau of Xinjiang Production and Construction Corps, the higher education institutions under the ministry, the departments and bureaus within the ministry, and the units directly under the ministry: hereby issu…
461	2017	Ministry of Education	Notice on the Issuance of Measures for the Management of Part-time Teachers of Physical Education and Aesthetic Education in Schools	Notification	Provinces, autonomous regions, municipalities directly under the Central Education Department (Education Commission), Xinjiang Production and Construction Corps Education Bureau: In order to implement the "State Council on strengthening the construction of the teaching force", "the General Office of the State Council on the strengthening of school sports to promote the physical and mental health …
462	2017	Ministry of Education	Notice on the Issuance of Compulsory Education Primary School Science Curriculum Standards	Notification	Provinces, autonomous regions, municipalities directly under the Central Education Department (Education Commission), Xinjiang Production and Construction Corps Education Bureau: Since the launch of a new round of basic education curriculum reform in 2001, after more than a decade of practice and exploration, the elementary school science curriculum has played an important role in the cultivation…
463	2017	Ministry of Education	Circular on the Issuance of Management Standards for Compulsory Education Schools	Notification	Provinces, autonomous regions, municipalities directly under the Central Education Department (Education Commission), Xinjiang Production and Construction Corps Education Bureau: In order to conscientiously implement the spirit of the 19th National Congress of the CPC, to enhance the overall level of management of compulsory education schools, and to accelerate the modernization of education, in …
464	2017	Ministry of Human Resources and Social Security, Ministry of Education	Notice on Doing a Good Job of Assessing the Job Titles of Primary and Secondary School Teachers in 2017	Notification	Provinces, autonomous regions, municipalities directly under the central government and the Xinjiang Production and Construction Corps Human Resources and Social Security Department (Bureau), Education Department (Education Commission, Education Bureau), personnel departments of the relevant central departments (units), and colleges and universities belonging to the relevant departments: In accor…
465	2017	Ministry of Education	Guiding Opinions on Accelerating the Development of High-level Talents in Directly Affiliated Colleges and Universities	Opinion	Party committees of higher education institutions under the ministry: in order to deeply implement the central government's Opinions on Deepening the Reform of Talent Development System and Mechanisms, implement the fundamental task of establishing a moral character, promote the construction of world-class universities and first-class disciplines, and comprehensively improve the quality of higher…
466	2018	State Council.	Notice on Transmitting the Implementation Measures for Publicly-Funded Education of Teacher Training Students in Teacher Training Universities Directly Under the Ministry of Education and Other Departments of the Ministry of Education	Notification	The General Office of the State Council on the transmission of the Ministry of Education and other departments of the Ministry of Education directly under the teacher training universities teacher training students publicly funded education implementation measures notice of the State Office of the State Council [2018] No. 75 People's governments of provinces, autonomous regions and municipalities…
467	2018	State Council.	Notice on Transmitting the Implementation Measures for Publicly-Funded Education of Teacher Training Students in Teacher Training Universities Directly Under the Ministry of Education and Other Departments of the Ministry of Education	Notification	People's Governments of Provinces, Autonomous Regions and Municipalities directly under the Central Government, Ministries and Commissions of the State Council, and Institutions directly under the Central Government: The Measures for the Implementation of Free Education for Teacher Training Students in Teacher Training Universities directly under the Ministry of Education of the People's Republic…
468	2018	Ministry of Education, Ministry of Finance, National Development and Reform Commission	Circular on Guiding Opinions on Accelerating the Construction of "Double First-Class" Higher Education Institutions	Notification	The Ministry of Education, the Ministry of Finance and the National Development and Reform Commission have formulated the Guiding Opinions on Accelerating the Construction of "Double-Class" in Higher Education Institutions, which are hereby issued. Ministry of Education, Ministry of Finance, National Development and Reform Commission August 8, 2018 Guiding Opinions on Accelerating the Constructio…
469	2018	Ministry of Education, State Council, State Language Commission	Notice on the Issuance of the Action Plan for Pushing Poverty Out of Poverty (2018-2020)	Notification	Ministry of Education, State Council Poverty Alleviation Office of the State Language Commission on the issuance of the "Push Universalization of Poverty Alleviation Action Plan (2018-2020)" Notice Teaching Language [2018] No. 1 Provinces, autonomous regions and municipalities directly under the Central Government Department of Education (Education Commission), Poverty Alleviation Office (Bureau)…
470	2018	Ministry of Education, State Council	Notice on the Issuance of the Implementation Plan for Education in Deeply Poverty-stricken Areas to Fight Poverty (2018-2020)	Notification	Ministry of Education, State Council Poverty Alleviation Office on the issuance of the "depth of poverty in poverty areas education out of poverty implementation program (2018-2020)" Notice Education and Development [2018] No. 1 Provinces, autonomous regions, municipalities directly under the Central Government Department of Education (education commission), poverty alleviation office (bureau), p…
471	2018	Ministry of Education, Ministry of Finance	Notice on Doing a Good Job in Implementing the Ad Hoc Position Program for Teachers in Rural Compulsory Education Stage Schools in 2018	Notification	Relevant Provinces, Autonomous Regions and Municipalities directly under the Central Government Department of Education (Education Commission), Department of Finance (Bureau), Xinjiang Production and Construction Corps Education Bureau, Bureau of Finance: In order to deeply study and implement Xi Jinping's Thought of Socialism with Chinese Characteristics in the New Era and the spirit of the 19th…
472	2018	Ministry of Education, Ministry of Finance	Notice on Doing a Good Job of Organizing and Implementing the 2018 National Training Program for Primary and Secondary School Kindergarten Teachers	Notification	Provinces, autonomous regions, municipalities directly under the Central Education Department (Education Commission), Finance Department (Bureau), Xinjiang Production and Construction Corps Education Bureau, Finance Bureau, the relevant units: In order to further study and implement the spirit of the 19th CPC National Congress, comprehensively strengthen the construction of teachers' morality, cu…
473	2018	Ministry of Education	Notice on the Pilot Work of Artificial Intelligence-assisted Teacher Team Building Action	Notification	Ningxia Hui Autonomous Region Department of Education, Beijing Foreign Studies University: in order to implement the "Opinions of the Central Committee of the Communist Party of China and the State Council on Comprehensively Deepening the Reform of Teacher Team Construction in the New Era", "Notice of the State Council on Issuing the Development Plan for a New Generation of Artificial Intelligenc…
474	2018	Ministry of Education	Notice on the Issuance of the Highlights of Education Informatization and Cybersecurity Work in 2018	Notification	Provinces, autonomous regions and municipalities directly under the Central Education Department (Education Commission), Xinjiang Production and Construction Corps Education Bureau, departments and bureaus within the Ministry of Education, all units directly under the Ministry: In order to thoroughly implement the spirit of the 19th CPC National Congress, according to the overall deployment of th…
475	2018	Ministry of Education	Notice on the Issuance of Basic Requirements for National Youth Campus Soccer Reform Pilot Zones (Trial) and Basic Requirements for National Youth Campus Soccer Pilot Counties (Districts) (Trial)	Notification	Provinces, autonomous regions, municipalities directly under the Central Education Department (Education Commission), Xinjiang Production and Construction Corps Education Bureau: In order to further standardize the declaration and construction work of the National Youth Campus Soccer Reform Pilot Zone and National Youth Campus Soccer Pilot Counties (Districts), the Basic Requirements for the Nati…
476	2018	Ministry of Education	Notice on the Organization of 2018 National Youth Campus Football Coaches' State-level Special Training	Notification	Provinces, autonomous regions, municipalities directly under the Central Education Department (Education Commission), Xinjiang Production and Construction Corps Education Bureau: In order to thoroughly implement the spirit of the National Education Conference, in accordance with the "Ministry of Education and other 6 departments on accelerating the development of youth campus soccer implementatio…
477	2018	Ministry of Education	Notice on the Organization of National Youth Campus Football Teachers' National-level Special Training	Notification	Provinces, autonomous regions, municipalities directly under the Central Education Department (Education Commission), Xinjiang Production and Construction Corps Education Bureau: In order to comprehensively implement Xi Jinping's Socialist Thought with Chinese Characteristics for a New Era and the spirit of the 19th CPC National Congress, to implement the Opinions of the General Office of the Sta…
478	2018	Ministry of Education	Notice on Doing a Good Job in the Selection of National Youth Campus Football Characteristic Schools, Pilot Counties (Districts) Creation (2018-2025) and 2018 "Full Star" Training Camps	Notification	Provinces, autonomous regions, municipalities directly under the Central Education Department (Education Commission), Xinjiang Production and Construction Corps Education Bureau: In order to thoroughly implement the spirit of the 19th CPC National Congress and the "General Office of the State Council on the issuance of China's soccer reform and development of the overall program of the notificati…
479	2018	Ministry of Education, National Development and Reform Commission, Ministry of Finance, Ministry of Human Resources and Social Security, and the Central Editorial Office.	Notice on the Issuance of the Action Plan for Revitalizing Teacher Education (2018-2022)	Notification	Provinces, autonomous regions and municipalities directly under the Central Government, the Department of Education (Education Commission), the Development and Reform Commission, the Department (Bureau) of Finance, the Department (Bureau) of Human Resources and Social Security, and the Central Editor's Office, and the Education Bureau, Development and Reform Commission, Bureau of Finance, Bureau …
480	2018	Ministry of Education	Notice on Paying Close Attention to the Implementation of the Spirit of the National Conference on Undergraduate Education in Colleges and Universities in the New Era	Notification	Provinces, autonomous regions, municipalities directly under the Central Education Department (Education Commission), Xinjiang Production and Construction Corps Education Bureau, the relevant departments (units) of the Department of Education (Bureau), the Ministry of higher education, the Ministry and provinces to build the higher education: In order to thoroughly implement the spirit of the new…
481	2018	Ministry of Education	Opinions on Accelerating the Construction of High-level Undergraduate Education and Comprehensively Improving Talent Cultivation Capabilities	Opinion	Education departments (education commissions) of provinces, autonomous regions and municipalities directly under the Central Government, education bureaus of Xinjiang Production and Construction Corps, education departments (bureaus) of relevant departments (units), higher education institutions under the ministry, and higher education institutions jointly established by the ministry and province…
482	2018	Ministry of Education	Opinions on the Implementation of the Excellent Teacher Training Program 2.0	Opinion	Provinces, autonomous regions, municipalities directly under the Central Education Department (Education Commission), Xinjiang Production and Construction Corps Education Bureau, relevant departments (units) Education Department (Bureau), relevant higher education institutions under the ministry, ministry-province joint-construction of higher education institutions: in order to carry out the deci…
483	2018	Ministry of Education	Guiding Opinions on Improving the Standardization of Education	Opinion	Provinces, autonomous regions, municipalities directly under the Central Government Department of Education (Education Commission), Xinjiang Production and Construction Corps Education Bureau, education departments (bureaus) of relevant departments (units), higher education institutions under the ministry, higher education institutions jointly established by the ministry and provinces, department…
484	2018	Ministry of Education	Notice on the Issuance of the Key Points of Work of the Ministry of Education in 2018	Notification	Provinces, autonomous regions and municipalities directly under the Central Education Department (Education Commission), the education bureau of each planned city, the education bureau of Xinjiang Production and Construction Corps, the higher education institutions under the ministry, the departments and bureaus within the ministry, and the units directly subordinate to the ministry: the Ministry…
485	2018	Ministry of Education	Notice on Issuance of Education Informatization 2.0 Action Plan	Notification	Provinces, autonomous regions, municipalities directly under the Central Education Department (Education Commission), the municipal education bureau, the Xinjiang Production and Construction Corps Education Bureau, the Ministry of Higher Education: In order to thoroughly implement the spirit of the 19th National Congress of the CPC, to do a good job in network education, to actively promote the d…
486	2018	Ministry of Education	Notice on the Issuance of Ten Guidelines for the Professional Behavior of Teachers in Colleges and Universities in the New Era, Ten Guidelines for the Professional Behavior of Teachers in Primary and Secondary Schools in the New Era, and Ten Guidelines for the Professional Behavior of Kindergarten Teachers in the New Era	Notification	Provinces, autonomous regions, municipalities directly under the Central Education Department (Education Commission), Xinjiang Production and Construction Corps Education Bureau, education departments (bureaus) of relevant departments (units), higher education institutions under the ministry, and higher education institutions jointly established by the ministry and provinces: In order to deeply i…
487	2018	CPC Central Committee, State Council	Opinions on Comprehensively Deepening the Reform of Teacher Construction in the New Era	Opinion	Education is the mainstay of a hundred-year plan; teachers are the mainstay of the education plan. In order to build a moderately prosperous society in all aspects, win the great victory of socialism with Chinese characteristics in the new era, and realize the Chinese dream of the great rejuvenation of the Chinese nation, we hereby put forward the following opinions on comprehensively deepening t…
488	2018	National People's Congress	Law of the People's Republic of China on Higher Education	Law	(Adopted at the Fourth Meeting of the Standing Committee of the Ninth National People's Congress on August 29, 1998 First amended in accordance with the Decision on Amending the Law of the People's Republic of China on Higher Education of the Eighteenth Meeting of the Standing Committee of the Twelfth National People's Congress on December 27, 2015 First amended in accordance with the Decision on…
489	2019	State Council.	Circular on the Issuance of the Administrative Measures for the Authorization and Conferment of Bachelor's Degrees	Notification	Circular of the State Council on the Issuance of Administrative Measures for the Authorization and Conferral of Bachelor's Degrees Degree [2019] No. 20 Degree Committees of Provinces, Autonomous Regions and Municipalities directly under the Central Government, Degree Committees of the Army, and Bachelor's Degree Conferring Units: in order to thoroughly implement the important exposition on educat…
490	2019	State Council.	Circular on the Issuance of the Administrative Measures for the Authorization and Conferment of Bachelor's Degrees	Notification	Measures for the Administration of the Authorization and Conferment of Bachelor's Degrees (hereinafter referred to as the Measures), which was considered and adopted at the 35th meeting of the State Council, is hereby issued to you. Degree committees of provinces, autonomous regions and municipalities directly under the central government and military degree committees should attach great importa…
491	2019	Ministry of Education, National Development and Reform Commission, Ministry of Finance	Opinions on Effectively Improving the Weaknesses of Compulsory Education and Capacity Enhancement Work	Opinion	People's governments of provinces, autonomous regions and municipalities directly under the Central Government, and the Xinjiang Production and Construction Corps: From 2014 to 2018, the Ministry of Education, the National Development and Reform Commission, and the Ministry of Finance initiated and implemented work to comprehensively improve the basic operating conditions of weak compulsory educa…
492	2019	Ministry of Education, Ministry of Finance	Notice on Doing a Good Job of Implementing the 2019 Ad Hoc Position Program for Teachers in Rural Compulsory Education Stage Schools	Notification	Ministry of Education Ministry of Finance on doing a good job in 2019 the implementation of the ad hoc post program for teachers in rural compulsory education stage schools Notice Teachers Office [2019] No. 3 relevant provinces, autonomous regions, municipalities directly under the Central Government Department of Education (Education Commission), Department of Finance (Bureau), Xinjiang Producti…
493	2019	Ministry of Education, Ministry of Human Resources and Social Security, National Development and Reform Commission, Ministry of Industry and Information Technology, Ministry of Finance, Ministry of Housing and Urban-Rural Development, Ministry of Agriculture, Ministry of Veterans' Affairs, State Council, State Council, National Federation of Trade Unions, Central Committee of the Communist Youth …	Circular on the Issuance of the Action Plan for Vocational Training in Vocational Colleges and Universities to Promote Employment and Entrepreneurship	Notification	Social Security Bureau, Development and Reform Commission, Industry and Information Technology Commission, Finance Bureau, Housing and Urban-Rural Development Bureau, Agriculture and Rural Affairs Bureau, Veterans Affairs Bureau, SASAC, Poverty Alleviation Office, Trade Unions, Youth League Committee, Women's Federation, Disabled Persons' Federation, Industry Vocational Education Teaching Guidanc…
494	2019	Ministry of Education	Notice on Serving Lifelong Learning for All and Promoting High-Quality Development of Network Education in Pilot Colleges and Universities for Modern Distance Education	Notification	Education departments (education commissions) of provinces, autonomous regions and municipalities directly under the central government, education bureaus of Xinjiang Production and Construction Corps, education departments (bureaus) of relevant departments (units), and pilot universities of modern distance education: Over the years, the rapid development of online higher education (hereinafter r…
495	2019	Ministry of Education	Notice on the Organization of the 2019 National Youth Campus Football Teachers' and Coaches' State-Level Special Training	Notification	and the Ministry of Education and other 6 departments on accelerating the development of youth campus soccer implementation opinions (Teaching Physical Education and Arts [2015] No. 6), to further improve the quality of campus soccer teachers and coaching level, to cultivate a high-quality and innovative team of teachers, the study, the Ministry of Education has decided to organize and carry out …
496	2019	Ministry of Education	Notice on Further Standardizing and Strengthening the Management of Graduate Student Training	Notification	Provinces, autonomous regions, municipalities directly under the Central Education Department (Education Commission), Xinjiang Production and Construction Corps Education Bureau, the relevant departments (units) Education Department (Bureau), the ministry of higher education, the ministry and the province of co-construction of higher education: In recent years, the education administration has in…
497	2019	Ministry of Education	Notice on the Action Plan for Physical Education and Aesthetic Immersion	Notification	Provinces, autonomous regions, municipalities directly under the Central Education Department (Education Commission), Xinjiang Production and Construction Corps Education Bureau, higher education institutions under the ministry, and higher education institutions jointly established by the ministry and provinces: in order to deeply implement the important exposition of General Secretary Xi Jinping…
498	2019	Ministry of Education	Notice on the Issuance of the 2019 Work Points of the Inter-Ministerial Joint Conference on Private Education Work	Notification	Education Department (Education Commission) of Provinces, Autonomous Regions and Municipalities directly under the Central Government: In accordance with the Rules of Procedure of the Inter-Ministerial Joint Conference on Private Education Work, and after consulting with the member units of the Joint Conference, we hereby formulate the "Key Points of the Work of the Inter-Ministerial Joint Confer…
499	2019	Ministry of Education	Notice on the Issuance of the Public Basic Curriculum Program for Secondary Vocational Schools	Notification	Department of Education (Education Commission) of each province, autonomous region and municipality directly under the Central Government, Education Bureau of each city with separate plans, and Education Bureau of Xinjiang Production and Construction Corps: In order to implement the spirit of the National Conference on Education, realize the Implementation Plan of National Vocational Education Re…
500	2019	Ministry of Education	Notice on the Organization of the 2019 National Youth Campus Football Teachers' and Coaches' State-Level Special Training	Notification	and the Ministry of Education and other 6 departments on accelerating the development of youth campus soccer implementation opinions (Teaching Physical Education and Arts [2015] No. 6), to further improve the quality of campus soccer teachers and coaching level, to cultivate a high-quality and innovative team of teachers, the study, the Ministry of Education has decided to organize and carry out …
501	2019	Ministry of Education	Guiding Opinions on Doing a Good Job in Teaching and Management of Higher Vocational Education after the Enrollment Expansion	Opinion	Provinces, autonomous regions, municipalities directly under the Central Education Department (Education Commission), the municipal education bureau, the Xinjiang Production and Construction Corps Education Bureau: In order to implement the "National Vocational Education Reform Implementation Program" and the Ministry of Education and other six departments issued the "implementation of the expans…
502	2019	Ministry of Education, Central Organization Department, Central Propaganda Department, National Development and Reform Commission, Ministry of Finance, Ministry of Human Resources and Social Security, Ministry of Culture and Tourism	Issuance of the Opinions on Strengthening and Improving the Construction of Teacher Ethics in the New Era	Notification	Departments of Education (Education Committee), Party Committee Organization Departments, Party Committee Propaganda Departments, Development and Reform Commissions, Finance Departments (Bureaus), Human Resources Social Security Departments (Bureaus), and Culture and Tourism Departments (Bureaus) of provinces, autonomous regions and municipalities directly under the Central Government, Education …
503	2019	Ministry of Education, National Development and Reform Commission, Ministry of Finance, General Administration of Sport of China	On accelerating the promotion of the national youth ice and snow sports into the school of the guiding opinions	Opinion	Provinces, autonomous regions, municipalities directly under the Central Education Department (Education Commission), Development and Reform Commission, Finance Department (Bureau), Sports Bureau, Xinjiang Production and Construction Corps Education Bureau, Development and Reform Commission, Finance Bureau, Sports Bureau: in accordance with the Party Central Committee and State Council on the dev…
504	2019	Ministry of Education	Opinions on Strengthening and Improving Basic Education Teaching and Research in the New Era	Opinion	Opinions of the Ministry of Education on Strengthening and Improving Teaching and Research Work in Basic Education in the New Era Teaching Base [2019] No. 14 Provinces, autonomous regions and municipalities directly under the Central Government Department of Education (Education Commission), Xinjiang Production and Construction Corps Education Bureau: teaching and research work is an important su…
505	2019	Ministry of Education	Opinions on Strengthening and Standardizing Internship Management in General Undergraduate Colleges and Universities	Opinion	Provinces, autonomous regions, municipalities directly under the Central Education Department (Education Commission), Xinjiang Production and Construction Corps Education Bureau, education departments (bureaus) of relevant departments (units), higher education institutions under the ministry, ministry-province joint-construction of higher education institutions: Strengthening the cultivation of c…
506	2019	Ministry of Education	Opinions on Strengthening Educational Scientific Research in the New Era	Opinion	Opinions of the Ministry of Education on Strengthening the Work of Educational Scientific Research in the New EraEducation Politics and Law [2019] No. 16Education departments (education commissions) of provinces, autonomous regions and municipalities directly under the central government, education bureaus of municipalities under the central government, education bureaus of cities listed in the p…
507	2019	Ministry of Education	Notice on Further Strengthening the Management of Primary and Secondary School Teachers and Professional Ethics Education	Notification	In recent years, with the implementation of the strategy of developing the country through science and education and the comprehensive promotion of quality education, the construction of the primary and secondary school teaching force has made relatively remarkable achievements. The majority of teachers love their jobs, hard work, as a teacher, selfless dedication, for the reform and development …
508	2019	Ministry of Education	Opinions on Deepening the Reform of Undergraduate Education and Teaching and Comprehensively Improving the Quality of Talent Cultivation	Opinion	Education departments (education commissions) of provinces, autonomous regions and municipalities directly under the central government, education bureaus of Xinjiang Production and Construction Corps, education departments (bureaus) of relevant departments (units), higher education institutions under the ministry, and higher education institutions jointly established by the ministry and the prov…
509	2019	Ministry of Education	Notice on in-depth study and implementation of the National Vocational Education Reform Implementation Program	Notification	Provinces, autonomous regions and municipalities directly under the Central Education Department (Education Commission), the Education Bureau of the municipalities with separate plans, the Education Bureau of the Xinjiang Production and Construction Corps, and the relevant units: the State Council issued the "Implementation Plan for the National Vocational Education Reform" (hereinafter referred …
510	2019	Ministry of Education	Opinions on the Implementation of the National Primary and Secondary School Teachers' Information Technology Application Ability Enhancement Project 2.0	Opinion	Department of Education (Education Commission) of each province, autonomous region and municipality directly under the Central Government, and Education Bureau of Xinjiang Production and Construction Corps: information technology application ability is the core literacy of high-quality teachers in the new era. since 2013, through the implementation of the National Primary and Secondary School Tea…
511	2019	National Youth Campus Football Work Leading Group	Notice on Doing a Good Job in Campus Football in 2019	Notification	National Youth Campus Soccer Work Leading Group on doing a good job in 2019 campus soccer work notice education sports art letter [2019] No. 2 provinces, autonomous regions, municipalities directly under the Central Education Department (Education Commission), Development and Reform Commission, Department of Finance (Bureau), Broadcasting and Television Bureau, Sports Bureau, Youth League Committ…
512	2019	CPC Central Committee, State Council	Circular on the issuance of China Education Modernization 2035	Notification	BEIJING, Feb. 23 (Xinhua) -- The Communist Party of China (CPC) Central Committee and the State Council recently issued China Education Modernization 2035, and issued a notice requiring all regions and departments to conscientiously implement it in the light of actual practice. China Education Modernization 2035 is divided into five parts: I. Strategic Background; II. General Idea; III. Strategic…
513	2019	CPC Central Committee, State Council	Opinions Issued on Reducing Burden on Primary and Secondary School Teachers to Further Create a Favorable Environment for Education and Teaching	Opinion	BEIJING, Dec. 15 (Xinhua) -- Recently, the General Office of the Central Committee of the Communist Party of China (CPC) and the General Office of the State Council issued the Opinions on Reducing the Burden on Primary and Secondary School Teachers and Further Creating a Favorable Environment for Teaching and Learning and issued a circular asking all regions and departments to earnestly implement…
514	2019	CPC Central Committee, State Council	Issuance of the Implementation Plan for Accelerating the Modernization of Education (2018-2022)	Program	BEIJING, Feb. 23 (Xinhua) -- Recently, the General Office of the Central Committee of the Communist Party of China (CPC) and the General Office of the State Council issued the Implementation Plan for Accelerating the Modernization of Education (2018-2022) (hereinafter referred to as the "Implementation Plan"), and issued a circular requiring all regions and departments to conscientiously implemen…
515	2020	CPC Central Committee, State Council	Opinions on Comprehensively Strengthening and Improving School Sports Work in the New Era and Opinions on Comprehensively Strengthening and Improving School Aesthetic Education Work in the New Era issued	Notification	BEIJING, Oct. 15 (Xinhua) -- The General Office of the CPC Central Committee and the General Office of the State Council recently issued the Opinions on Comprehensively Strengthening and Improving the Work of School Sports in the New Era and the Opinions on Comprehensively Strengthening and Improving the Work of Schools' Aesthetic Education in the New Era, and issued a circular calling on all dis…
516	2020	State Council.	Guiding Opinions on Promoting the Reform of Parenting Methods in Ordinary High Schools in the New Era	Opinions
517	2020	State Council, Ministry of Education	Development Program for Professional Degree Graduate Education (2020-2025) Issued - Significantly Increasing Recruitment of Doctoral Professional Degree Graduates	Program	The Program for the Development of Professional Degree Graduate Education (2020-2025) (hereinafter referred to as the Program), recently issued by the State Council and the Ministry of Education, was officially released today. What is the background of the issuance of the Program? What reform initiatives are proposed for the development of professional degree graduate education in the coming year…
518	2020	Ministry of Education, National Development and Reform Commission, Ministry of Finance	Opinions on accelerating the reform and development of graduate education in the new era	Opinions	Provinces, autonomous regions, municipalities directly under the Central Education Department (Education Commission), Development and Reform Commission, Department of Finance (Bureau), Xinjiang Production and Construction Corps Education Bureau, Development and Reform Commission, Finance Bureau, relevant departments (units) of the Department (Bureau) of Education, University of the Chinese Academ…
519	2020	Ministry of Education, Ministry of Finance	Notice on Doing a Good Job in Implementing the 2020 Ad Hoc Position Program for Teachers in Rural Compulsory Education Stage Schools	Notification	Relevant Provinces, Autonomous Regions and Municipalities directly under the Central Government Department of Education (Education Commission), Department of Finance (Bureau), Xinjiang Production and Construction Corps Education Bureau, Bureau of Finance: in order to thoroughly implement the spirit of the National Education Conference and the Opinions of the CPC Central Committee and State Counci…
520	2020	Ministry of Education, Ministry of Finance	Notice on the Organization and Implementation of the National Training Program for Primary and Secondary School Kindergarten Teachers in 2020	Notification	Provinces, autonomous regions, municipalities directly under the Central Education Department (Education Commission), Finance Department (Bureau), Xinjiang Production and Construction Corps Education Bureau, Finance Bureau, the relevant units: In order to thoroughly study and implement Xi Jinping's thought of socialism with Chinese characteristics in the new era and the spirit of the 19th Nationa…
521	2020	Ministry of Education	Notice on Holding the 2021 National Physical Education Competition for College and University Physical Education Majors	Notification	Provinces, autonomous regions, municipalities directly under the Central Education Department (Education Commission), Xinjiang Production and Construction Corps Education Bureau: In order to comprehensively implement the spirit of the National Education Conference, implement the General Office of the CPC Central Committee, the General Office of the State Council issued the "Opinions on Comprehens…
522	2020	Ministry of Education	Notice of the Ministry of Education on Holding the 2021 National Physical Education Students' Basic Skills Competition in Colleges and Universities	Notification
523	2020	Ministry of Education	Notice on Continuing Second Bachelor's Degree Education in General Colleges and Universities by the Office of	Notification
524	2020	Ministry of Education	Notice on Doing a Good Job in Selecting National Youth Campus Basketball and Volleyball Characteristic Schools in 2020, etc.	Notification
525	2020	Ministry of Education, National Development and Reform Commission, Ministry of Industry and Information Technology, Ministry of Finance, Ministry of Human Resources and Social Security, Ministry of Agriculture, State Council, State Administration of Taxation	Action Plan for Improving the Quality and Excellence of Vocational Education (2020-2023)	Plan (2020-2023)
526	2020	Ministry of Education, Central Organization Department, Central Editorial Office, National Development and Reform Commission, Ministry of Finance, Ministry of Human Resources and Social Security	Opinions on Strengthening the Construction of Rural Teachers in the New Era	Opinions
527	2020	Ministry of Education, National Development and Reform Commission, Ministry of Finance, General Administration of Radio, Film and Television, State General Administration of Sports, Communist Youth League Central Committee, CFA	Action Plan for the Construction of Eight Systems of National Youth Campus Soccer	Plan
528	2020	Ministry of Education	Implementation Plan for the Reform of Exempting Graduate Students and Publicly-funded Teacher Trainees from Recognizing Elementary and Middle School Teacher Qualifications in the Education Sector	Planning
529	2020	Ministry of Education	Circular of the Office of the Leading Group for Responding to the New Coronavirus Pneumonia Epidemic on Several Matters Concerning Teachers' Work during the Period of Epidemic Prevention and Control	Notification
530	2020	State General Administration of Sports, Ministry of Education	Circular on the Opinions on Deepening the Integration of Physical Education and Sports and Promoting the Healthy Development of Young People	Notification
531	2020	Ministry of Education	Notice on the education system to study and implement the spirit of the Fifth Plenary Session of the 19th CPC Central Committee	Notification
532	2020	CPC Central Committee, State Council	Overall Program for Deepening Education Evaluation Reform in the New Era	Planning
533	2020	Ministry of Education, Central Organization Department, Central Propaganda Department, Ministry of Finance, Ministry of Human Resources and Social Security, Ministry of Housing and Urban-Rural Development	Guiding Opinions of the Ministry of Education and Other Six Departments on Strengthening the Reform of College Teaching Staff Construction in the New Era	Opinion	Provinces, autonomous regions and municipalities directly under the Central Government, the Department of Education (Education Commission), the Party Committee Organization Department, the Party Committee Propaganda Department, the Department of Finance (Bureau), the Department of Human Resources and Social Security (Bureau), the Department of Housing and Urban-Rural Development (Commission and M…
534	2020	Ministry of Education	Improve the development of university teachers to support the system of high-quality, specialized and innovative university teachers - the Ministry of Education, the teacher's work department responsible for the "on strengthening the reform of the construction of the university teaching force in the new era of the guiding opinions".	Opinions	I. Please introduce the main background of the Guiding Opinions. A: General Secretary Xi Jinping pointed out that the prosperity of the country, national revitalization, and development of education require us to vigorously cultivate and create a high-quality and professional teaching force with high moral integrity, excellent business, reasonable structure, and full of vitality. It also pointed …
535	2021	Ministry of Education	Teacher Professional Competency Standards for Teacher Trainees Specializing in Elementary Education	Standards	Standards of Teacher Professional Competence for Teacher Candidates Majoring in Elementary Education (for trial implementation) I. Teacher Ethics Practice Competence 1.1 Compliance with Teacher Ethics Standards 1.1.1 [Ideal and Conviction]  Study and implement Xi Jinping's Thought on Socialism with Chinese Characteristics for a New Era, and study in depth General Secretary Xi Jinping's important…
536	2021	Ministry of Education	Standards for Teacher Professional Competence of Teacher Candidates Specializing in Secondary Education (for Trial Implementation)	Standards	I. Ability to Practice Teacher Ethics 1.1 Compliance with the Code of Teacher Ethics 1.1.1 [Ideal Conviction]  Study and implement Xi Jinping Thought on Socialism with Chinese Characteristics for a New Era, study in depth the important expositions on education by General Secretary Xi Jinping, as well as the contents of Party history, the history of the new China, the history of reform and openin…
537	2021	Ministry of Education	Guideline for Teaching Reform of Physical Education and Health (Trial)	Outline	In order to implement the spirit of General Secretary Xi Jinping's speech at the National Education Conference, the Opinions on Comprehensively Strengthening and Improving School Physical Education Work in the New Era of the Communist Party of China Central Committee and State Council General Office, and the Opinions of the General Administration of Physical Education and the Ministry of Educatio…
538	2021	Ministry of Education, Ministry of Finance, National Development and Reform Commission	Deeply Promoting the Construction of World-Class Universities and First-Class Disciplines	Summary	Xi Jinping emphasized that to run world-class universities and first-class disciplines, they must be rooted in Chinese soil and run with Chinese characteristics. We must adhere to the socialist direction of running schools, adhere to the principle of socialist education development with Chinese characteristics, implement the Party's education policy, and carry out the fundamental task of establis…
539	2021	State General Administration of Sports	Notice on the Issuance of the Code of Conduct for Extracurricular Sports Training	Notification	Article 12 The teaching staff of the main body of extracurricular sports training shall hold at least one of the following certificates: 1. the title certificate of sports coaches; 2. the vocational qualification certificate of social sports instructors; 3. the sports skill level certificate issued by the national single sports association; 4. the qualification certificate of physical education t…
540	2021	Ministry of Human Resources and Social Security, Ministry of Education, National Development and Reform Commission, Ministry of Finance	Circular on the "14th Five-Year Plan" for Vocational Skills Training	Notification	By 2025, the following goals will be realized: - The lifelong vocational skills training system will be more complete. Implementing in-depth vocational skills upgrading actions, forming a lifelong vocational skills training system that runs through the whole life of the workers, covers the whole course of their career, meets the needs of employment and entrepreneurship, the growth of talents as w…
541	2021	State Council.	Regulations for the Implementation of the Law of the People's Republic of China on the Promotion of Private Education	Regulations	Article 33 The teachers or teaching staff employed by a private school shall have the appropriate teaching qualifications or other appropriate professional qualifications and credentials. Private schools shall have a certain number of full-time teachers; among them, the implementation of pre-school education, academic education of private schools shall be in accordance with the relevant provision…
542	2021	Ministry of Education	Notice on the Implementation of the Second Batch of Pilot Work on Artificial Intelligence-assisted Teacher Team Building Actions	Notification	I. Strengthen the top-level design and promote the pilot work in an integrated manner. Pilot units should be based on the new development stage, implement the new development concept, and build a new development pattern, make a good overall plan for the pilot work for three to five years, adhere to the overall promotion, strengthen system integration, take the construction of a new type of infras…
543	2021	Ministry of Education, Central Propaganda Department, Central Editorial Office, National Development and Reform Commission, Ministry of Finance, Ministry of Human Resources and Social Security, Ministry of Housing and Urban-Rural Development, People's Bank of China, National Rural Revitalization Bureau	Orientation Training Program for Excellent Teachers in Less Developed Areas in Central and Western China	Plan	Universities implementing the Excellent Teacher Program should focus on the cultivation goal of "Four Good Teachers", offer a series of special courses for teacher trainees under the Excellent Teacher Program, adhere to the correct political direction, strengthen ideological and political education, lead teacher trainees to deeply study and understand General Secretary Xi Jinping's important thes…
544	2021	Ministry of Education	Notice on the Special Rectification of the Problems of Paid Courses in Primary and Secondary Schools and Teachers' Illegal Acceptance of Gifts and Premiums	Notification	(I) Raise the stance and grasp the importance. General Secretary Xi Jinping emphasized that the construction of teacher ethics should be placed in the first place. Teachers' ideological and political and teacher ethics construction work is the heart of the soul, the foundational project of moral education, is related to the growth of students, is related to the reform and development of education…
545	2021	Ministry of Education, Ministry of Finance	Notice on Doing a Good Job on the Implementation of the Special Program for Teachers under the "Three Regions" Talent Support Program in 2021	Notification	(i) Policy guarantees. Teachers selected to teach in the "three districts" shall keep their personnel relations in their original units during the teaching period, and return to their original units after the teaching period is over. The original salary and benefits will remain unchanged, and the teachers will receive monthly subsidies for work, transportation and travel expenses, as well as subs…
546	2021	Ministry of Finance, Ministry of Education	Circular on Issuing the Budget for Special Work Subsidies for Teachers under the "Three Regions" Talent Program in 2021	Notification	All localities shall implement the work subsidy funds to be borne by the localities in accordance with the regulations, strengthen the services for the teachers, implement the preferential policies and support measures, and do a good job in the daily management and assessment, so as to ensure the smooth implementation of the work. The management of the use of funds should be further strengthened.…
547	2021	Ministry of Education, Ministry of Finance	Notice on doing a good job in 2021 on the implementation of the ad hoc post program for teachers in rural compulsory education stage schools	Notification	(a) Actively and effectively carry out the recruitment work. All localities should coordinate the prevention and control of the epidemic and the recruitment work, strictly follow the approved number of positions, combine with the local actual situation, widely release the recruitment information in a timely manner, and carry out the public recruitment work of the 2021 ad hoc teachers as early as …
548	2021	Ministry of Education, Central Organization Department, Central Propaganda Department, Ministry of Finance, Ministry of Human Resources and Social Security, Ministry of Housing and Urban-Rural Development	Guiding Opinions on Strengthening the Reform of the Construction of College Teaching Staff in the New Era	Opinion	8. Improve the employment mechanism of college teachers. Fully implement the autonomy of colleges and universities, the relevant government departments do not uniformly organize the employment examination for college and university personnel, and simplify the procedure for entering the profession. Colleges and universities in accordance with the relevant provisions of the state and the actual nee…
549	2022	Ministry of Education	Notice on the Announcement of National Vocational Education "Two-Teacher" Teacher Training Bases (2023-2025)	Notification	In order to deeply implement the spirit of the 20th CPC National Congress, implement the requirements of Opinions on Promoting the High-quality Development of Modern Vocational Education issued by the General Office of the Central Committee of the Communist Party of China (CPC) and the General Office of the State Council, optimize the layout of vocational schools' "Dual Teacher-Type" Teacher Trai…
550	2022	Ministry of Education	Notice on the Recognition of Vocational Education "Two-Teacher" Teachers	Notification	I. Define the scope of identification. Vocational education "dual-teacher" teacher recognition mainly applies to vocational school teachers of professional courses (including internship instructors). Teachers of public courses, other persons with teaching qualifications who actually undertake teaching tasks in schools, part-time teachers officially appointed outside schools, and persons with teac…
551	2022	Ministry of Education	Notice on Further Strengthening the Construction of Teaching Innovation Teams for Teachers in National Vocational Colleges and Universities	Notification	The construction of innovative teams is a powerful and important measure to accelerate the development of vocational education and the high quality of the "dual-teacher" teaching force. It should be carried out in accordance with the principles of "combining government coordination and hierarchical creation, combining independent construction of schools with the synergistic development of inter-s…
552	2022	Ministry of Education, Ministry of Finance	Notice on doing a good job in 2022 the implementation of the ad hoc post program for teachers in rural compulsory education stage schools	Notification	(A) actively and effectively do a good job in recruiting teachers for special posts. All localities should coordinate the prevention and control of the epidemic and the recruitment work, strictly according to the approved number of positions, combined with the local actual situation, timely and widely released recruitment information, as soon as possible and as soon as possible to carry out the 2…
553	2022	Ministry of Education	Notice of the Ministry of Education on Strengthening Science Teacher Training in Elementary Schools	Notification	I. Build a strong science education program to expand enrollment. Encourage high-level teacher training colleges and universities to integrate high-quality resources inside and outside the school to set up science education majors. Continuously strengthen the construction of existing science education majors, summarize and exchange talent training experience in a timely manner, and promote releva…
554	2022	Ministry of Education	Circular on Promoting the Reform of Exemption from Examination for Recognizing Elementary and Secondary School Teacher Qualifications for Teacher Training Students	Notification	Institutions of higher education implementing the reform of exemption from examination for the recognition of primary and secondary school teacher qualifications shall, in accordance with the standards of professional competence of teacher trainees, establish and improve the assessment system of teacher trainees' educational and teaching competence, which consists of the process assessment of cul…
555	2022	Ministry of Education, Central Propaganda Department, Central Editorial Office, National Development and Reform Commission, Ministry of Finance, Ministry of Human Resources and Social Security, Ministry of Housing and Urban-Rural Development, National Rural Revitalization Bureau.	Circular on the Issuance of the Plan for Strong Teachers in Basic Education in the New Era	Notification	Departments of Education (education commissions), Party Committee Propaganda Departments, Party Editorial Offices, Development and Reform Commissions, Finance Departments (bureaus), Human Resources Social Security Departments (bureaus), Housing and Urban-Rural Construction Departments (commissions), and Countryside Revitalization Bureaus of provinces, autonomous regions and municipalities directl…
556	2022	Ministry of Education	Notice on Further Improving the Cultivation of Teacher Candidates under the "Excellent Teacher Plan	Notification	Provinces, autonomous regions and municipalities directly under the Central Government, the Education Bureau of Xinjiang Production and Construction Corps, the Ministry of Education, and teacher-training universities under the Ministry of Education: In order to implement the spirit of General Secretary Xi Jinping's important speeches on the construction of the teaching force, in particular, the s…
557	2022	Ministry of Education	Guidelines on the Characteristic Contents of the Training Program for Teacher Candidates under the "Excellent Teacher Program"	Guidelines	Cultivation program is the basis of talent cultivation, and curriculum system is the carrier of talent cultivation. In order to do a good job in the cultivation of "Excellent Teacher Program" and effectively improve the quality of cultivation, relevant institutions should take into account the characteristics and development needs of the group of teacher trainees under the "Excellent Teacher Prog…
558	2023	National People's Congress	Report of the 20th National Congress of the Communist Party of China	Report	Comrades: I now report to the General Assembly on behalf of the nineteenth Central Committee. The Twentieth National Congress of the Communist Party of China (CPC) is a very important congress convened at the critical moment when the whole Party, the whole nation and all ethnic groups are embarking on a new journey to build a modernized socialist country in all respects, and marching towards the …
559	2023	Ministry of Education, National Development and Reform Commission, Ministry of Industry and Information Technology, Ministry of Finance, Ministry of Human Resources and Social Security	Notice on the Issuance of the Reform Plan for the Adjustment and Optimization of Discipline and Specialty Settings in General Higher Education	Notification	Provinces, autonomous regions, municipalities directly under the Central Education Department (Education Commission), Development and Reform Commission, Industry and Information Technology Department, Finance Department (Bureau), Human Resources and Social Security Department (Bureau), Xinjiang Production and Construction Corps Education Bureau, Development and Reform Commission, Industry and Inf…
560	2023	Ministry of Education	On the issuance of "basic education curriculum teaching reform deepening action program" notice	Notification	Provinces, autonomous regions, municipalities directly under the Central Education Department (Education Commission), Xinjiang Production and Construction Corps Education Bureau: The "Basic Education Curriculum and Teaching Reform Deepening Action Program" is hereby issued to you, please conscientiously implement in conjunction with the actual implementation. Ministry of Education May 9, 2023 bas…
561	2023	CPC Central Committee	Xi Jinping emphasizes speeding up construction of education powerhouse to provide strong support for the great rejuvenation of the Chinese nation during the fifth collective study session of the Political Bureau of the CPC Central Committee.	Summary	Xi Jinping emphasized in the fifth collective study of the Political Bureau of the CPC Central Committee that accelerating the construction of a strong education country provides strong support for the great rejuvenation of the Chinese nation Xi Jinping emphasized that the rise of education is the rise of the country, and the strength of education is the strength of the country. The construction …
562	2023	Xinhua News Agency	Xi Jinping emphasizes striving to be a good child of the new era with all-round development in morality, intelligence, physical fitness, beauty and labor during visit to Beijing Yuying School, and congratulates children and teenagers nationwide on the June 1 International Children's Day.	Summary	Xi pointed out that the fundamental task of education is to establish morality and nurture socialist builders and successors with all-round development in morality, intelligence, physical fitness and aesthetics. The cultivation of students' ideals and beliefs, moral quality, knowledge and intelligence, and physical and psychological qualities are all indispensable. To improve the quality of human…
563	2023	Ministry of Education	Opinions on the Implementation of the National Outstanding Primary and Secondary School Teachers Cultivation Program	Opinions	Provinces, autonomous regions, municipalities directly under the Central Education Department (Education Commission), Xinjiang Production and Construction Corps Education Bureau, relevant departments (units) Education Department (Bureau), the Ministry of higher education: in order to implement the spirit of the twentieth CPC National Congress, the implementation of the General Secretary Xi Jinpin…
564	2023	Xinhua News Agency	Xi Jinping's Letter to Representatives of National Outstanding Teachers	Letter	Vigorously carry forward the spirit of educators with a big heart, the sincerity to serve the country's ideals and beliefs in the words for the Shi Zuo, behavior of the world model of moral character enlightenment and moistening of the heart, according to the talent of the wisdom of the nurturing of people hard work and study, the pursuit of innovation, the attitude of cultivation of teaching and…
565	2023	Ministry of Education	Management Measures for National Vocational Education Teachers' Enterprise Practice Bases (for Trial Implementation)	Measures	Article 16 National-level bases shall strengthen the standardized construction of projects, and do a good job in demand research, project planning, organization and management, performance assessment and results transformation. Article 17 The state-level bases shall focus on the main business of enterprises and plan teachers' enterprise practice projects on the basis of full research on vocationa…
566	2023	Ministry of Education	Management Measures for State-level Vocational Education Teachers' and Principals' Training Bases (for Trial Implementation)	Measures	Article 16 The national training bases should strengthen the standardized construction of the project, focus on improving the teachers' morality, teaching, teaching and research, scientific research, professional practice, curriculum development and other competencies and the principal's level of school management, and do a good job in the demand research, project planning, organization and manag…
567	2023	Ministry of Education, Ministry of Finance, Ministry of Human Resources and Social Security, State Council	Notice on the Issuance of Measures for the Administration of Part-time Teachers in Vocational Schools	Notification	Chapter I General Provisions Article 1 In order to further improve the management system of part-time teachers in vocational schools, promote the establishment of a collaborative community between vocational schools and enterprises and institutions, and support, encourage and regulate vocational schools to employ enterprises and institutions with practical experience as part-time teachers, in acc…
568	2023	Ministry of Education, Ministry of Science and Technology, Ministry of Industry and Information Technology, Ministry of Civil Affairs, Ministry of Finance, Ministry of Human Resources and Social Security, National Health Commission, National Health Insurance Bureau, Chinese Academy of Sciences, China Association for Science and Technology	Circular on the Issuance of the National Action Plan for Silver Teachers	Notification	Guided by Xi Jinping's thought of socialism with Chinese characteristics in the new era, implementing the spirit of the 20th CPC National Congress, deeply implementing the requirements of the "Opinions of the Central Committee of the Communist Party of China and the State Council on Comprehensively Deepening the Reform of Teachers' Squad Construction in the New Era" and "Opinions of the Central C…
569	2023	Ministry of Education	Notice on the Pilot Reform of National Basic Education Teacher Team Building	Notification	In order to deeply implement the spirit of the 20th CPC National Congress, implement the Opinions of the CPC Central Committee and the State Council on Comprehensively Deepening the Reform of Teacher Team Construction in the New Era, and the Circular of the Ministry of Education and Eight Other Departments on the Issuance of the <Plan for Strong Teachers in Basic Education in the New Era> and oth…
570	2023	Ministry of Education	Opinions on the Implementation of the National Outstanding Primary and Secondary School Teachers Cultivation Program	Opinion	(A) included in the exemption from recognition of the "National Excellence Program" graduate students enjoy exemption from the national qualification examination for primary and secondary school teachers to obtain primary and secondary school teacher qualifications (referred to as exemption from recognition) reform policy. Graduate students who have completed the required number of credits under …
571	2023	Ministry of Finance;Ministry of Education	Notice on Doing a Good Job of Implementing the 2023 Ad Hoc Position Plan for Teachers in Rural Compulsory Education Stage Schools	Notification	(I) actively and effectively carry out the recruitment work. All localities should coordinate the prevention and control of the epidemic and the recruitment work, strictly follow the approved number of positions, combine with the local actual situation, timely and widely release the recruitment information, and deploy in advance to carry out the public recruitment work of the 2023 special post te…
572	2023	Ministry of Education	Notice on the Release of the Education Industry Standard on Digital Literacy for Teachers	Notification	In order to thoroughly implement the spirit of the 20th CPC National Congress, solidly push forward the national education digitalization strategy action, improve the standard system of education informatization, and enhance the awareness, ability and responsibility of teachers to optimize, innovate and change education and teaching activities by using digital technology, the Ministry researched …
573	2023	Ministry of Education	Notice on Organizing and Implementing Model Training for Leading Teachers of Primary and Secondary School Subjects in the New Era (2023-2024)	Notification	Teachers engaged in front-line education and teaching work in ordinary primary and secondary schools, kindergartens, and special education schools, as well as teaching and research staff of teacher development organizations engaged in education and teaching research and guiding front-line practice. The training objects shall have the following conditions: (1) have excellent political quality, fir…
