# Supplementary material for: Research on the evolution of physical teachers and physical teaching policy: A perspective from China
Source: PLoS One. 2026 Feb 3;21(2):e0341906. doi: 10.1371/journal.pone.0341906 (PMC12867233; doi:10.1371/journal.pone.0341906)
Supplement: S2 File — (XLSX) [file pone.0341906.s002.xlsx]

## Sheet: Sheet1
Number	Year	Institute	Title	Class	Content
1	1950	Ministry of Education	Provisional Regulations of Higher Education Institutions	Statute	Article 1 The purpose of the higher educational institutions of the People's Republic of China is to cultivate, in accordance with the provisions of Chapter V of the Common Program of the Chinese People's Political Consultative Conference and by means of education consistent with theory and practice, senior construction personnel who have a high level of culture, who have mastered the achievement…
2	1950	Ministry of Education	Decision on the Implementation of Curriculum Reform in Colleges and Universities	Decision	(1) The aim of the higher educational institutions of the People's Republic of China is to cultivate, in accordance with the provisions of the Common Program of the Chinese People's Political Consultative Conference on the policy of culture and education and by means of education consistent with theory and practice, senior construction personnel with a high level of literacy, mastery of modern sc…
3	1950	Ministry of Education	Provisional Regulations of Specialized Colleges and Universities	Statute	Article 1 In order to meet the urgent needs of national construction, according to the provisions of Article 3 of the Provisional Regulations for Higher Education Institutions, colleges and universities shall be established to cultivate, by means of education consistent with theory and practice, specialized technical personnel who can master the achievements of modern science and technology and w…
4	1951	State Council	Decision on the Reform of the Academic System	Decision	China's original school system (i.e., the system of schools at all levels and of all kinds) had many shortcomings, the most important of which were that the cadre schools for workers and peasants and the various remedial schools and training courses did not have their proper place in the school system; the six-year course of study in primary schools and their division into two grades of junior an…
17	1953	State Council	Instructions on the Improvement and Development of Higher Teacher Education	Instruction	Our country has entered a period of planned economic construction. In accordance with the general line and general tasks of national construction in the transitional period and the basic tasks of the first five-year construction plan, the basic tasks of our educational endeavor are to vigorously cultivate talents for construction and to gradually raise the cultural level of the people. Higher tea…
23	1954	State Council	Directives on the Improvement and Development of Secondary Education	Instruction	Since the founding of the People's Republic of China, secondary education throughout the country, under the leadership of the Communist Party of China and the Central People's Government, has undergone tremendous restoration and development, and a series of reforms have been carried out, such as the increase in the number of workers and peasants, ideological reforms, pedagogical reforms, and the …
27	1955	Ministry of Education, National Sports Committee, Ministry of Health	Instructions on Improving Physical Education in Primary and Secondary Schools	Instruction	According to the information reported at the meeting held by the Ministry of Education in May this year to report on the work of physical education in primary and secondary schools in thirteen provinces and municipalities, the provinces and municipalities have gradually strengthened the leadership of school physical education in the implementation of the education policy of comprehensive developm…
28	1955	Ministry of Education	Instructions on strengthening amateur cultural tuition for serving teachers in elementary school	Instruction	In the rectification and improvement of the base phosphorus, and gradually improve the quality of education, is the current primary education work of the primary task, and improve the incumbent elementary school teacher's cultural level, and is to further improve the quality of primary education is an important prerequisite. Our elementary school teachers' cultural water is not, generally speakin…
29	1955	Ministry of Education	Instructions on Strengthening Secondary School Teachers' Overseas Continuing Education	Instruction	In order to adapt to the needs of the threshold construction, on the basis of the existing, and gradually improve the quality of education is the current and the next few years the work of secondary education is an important task, and improve the political level of secondary school teachers and professional knowledge, is to improve the quality of secondary school education is an important key to …
37	1956	Ministry of Education	Instruction on training elementary school teachers and kindergarten educators	Instruction	I. In order to create good conditions for the universalization of compulsory primary education and pave the way for smooth progress, the future supply of teachers for elementary school must be adequate in quantity, suitable in quality and timely in supply. In addition, as early childhood education will also develop greatly in the wake of the rapid progress of socialist industrialization and agric…
48	1957	Ministry of Education	Circular on the Establishment of Political Science Classes in Secondary Schools and Normal Schools	Notification	Since the suspension of political science classes in the third year of junior high school and the first and second years of high school, many schools will have come to us with the idea of resuming political science classes. In accordance with the instructions of the CPC Central Committee on strengthening ideological and political work and the spirit of the Third National Administrative Conference…
51	1958	State Council	Instructions on Educational Work	Instruction	(a) The socialist revolution on the economic front has achieved a basic victory, the socialist revolution on the political and ideological fronts has achieved a decisive victory, and socialist construction has seen a great leap forward in industrial and agricultural production. In order to complete the socialist revolution, to meet the needs of socialist construction, and to realize the ambitious…
52	1959	State Council	Provisions Concerning the Supplementation, Cultivation and Deployment of Teachers in Higher Educational Institutions	Provisions	The question of replenishment, training and deployment of teachers is a key issue in the development of higher education and the improvement of the quality of education. In order to replenish and train new teachers for colleges and universities in a systematic manner and to make rational use of the existing ones, the following provisions are made: 1. The State Planning Commission, the Ministry of…
60	1963	The Central Committee of the Communist Party of China	Instructions on the Discussion of the Draft Regulations on the Trial Implementation of Full-time Work in Primary and Secondary Schools and on Several Issues Concerning the Current Work in Primary and Secondary Education.	Instruction	First, primary and secondary education in China has seen unprecedented development since the liberation of the country, and its achievements have been remarkable. In 1957, Comrade Mao Zedong put forward the following: "Our educational policy should enable the educated to develop in the areas of moral, intellectual and physical education and to become socialist-conscious and cultured workers"; in …
62	1964	The Central Committee of the Communist Party of China	Instructions on the question of developing the system of half-work (farming) and half-study education	Instruction	Over the past fifteen years, the situation of education in China has been as follows: (1) When the whole country was liberated, the original schools and teachers were taken over, and nothing was done except to change the Kuomintang's "party doctrine" classes and to abolish the "training system". This is correct. (2) From 1952 onwards, the faculties were reorganized; there were some shortcomings a…
65	1977	State Council	Opinions on the Enrollment Work of Higher Schools in 1977	Opinions
70	1978	Ministry of Education	Opinions on Strengthening the Management of Primary and Secondary School Teacher Teams	Opinions	"Before the Cultural Revolution, primary and secondary school teachers were managed by the education administration under the leadership of the Party Committee, which the "Gang of Four" slandered as "unification of bourgeois intellectuals". The "Gang of Four" vilified this as "the unification of the bourgeois intelligentsia". In recent years, most regional education administrations have been unab…
82	1980	Ministry of Education	Provisional Measures for Accepting Teachers for Further Training in National Key Higher Education Institutions	Measures	I. Acceptance of teachers for further training by national key institutions of higher education is an important measure in the work of cultivating and improving teachers in institutions of higher education, and is a task to be undertaken by national key institutions of higher education. Schools should make plans for accepting teachers for further training and include them in their annual programs…
83	1980	State Council	Regulations of the People's Republic of China on Academic Degrees	Regulations	Article 1 In order to promote the growth of scientific specialists in China, the improvement of academic level of various disciplines and the development of education and scientific undertakings, and to meet the needs of socialist modernization, these regulations are hereby formulated. Article 2 All citizens who support the leadership of the Communist Party of China and the socialist system, and …
84	1981	State Council	Interim Measures for the Implementation of the Regulations of the People's Republic of China on Academic Degrees	Measures	Article 1 The provisional implementation measures are formulated in accordance with the Regulations of the People's Republic of China on Academic Degrees. Article 2 Degrees shall be conferred in the following disciplines: philosophy, economics, law, education, literature, history, science, engineering, agriculture and medicine. Article 3 Bachelor's degrees shall be conferred by institutions of hi…
85	1982	Ministry of Education	Interim Provisions on Several Issues Concerning the Strengthening of Colleges of Education	Provisions	The colleges of education are institutions of higher education of a teacher-training nature which are responsible for training in-service secondary school teachers and educational administrative cadres, and are an important part of China's socialist teacher-training system. In order to improve the training of secondary school teachers and educational administrative cadres, and to strengthen the c…
91	1983	Ministry of Education	Several Opinions on Further Improving the Quality of General Secondary Education		In order to carry out the spirit of the Twelfth National Congress of the CPC and create a new situation in education, an important task at present is to further strengthen and reform general secondary education, continue to run key secondary schools, and at the same time endeavor to run general secondary schools, which account for the majority of the population, in phases and batches, and to impr…
93	1985	Ministry of Education, State Planning Commission, Ministry of Finance	Notice on the Organization of Undergraduate and Specialized Classes for Secondary School Teachers in Higher Education Institutions	Notification	Under the new situation that the focus of the work of the whole Party has been shifted to the modernization of society in general, it has become a pressing task to strengthen the education of cadres. According to Comrade Ye Jianying's speech in celebration of the 30th anniversary of the founding of the country, "we have to carry out regular training for existing cadres through Party schools at al…
94	1985	The Central Committee of the Communist Party of China	Decision on the Reform of the Education System	Decision	First, the fundamental purpose of the reform of the education system is to improve the quality of the nation and to produce more and better talents The decision of the Third Plenary Session of the Twelfth Central Committee of the CPC on the reform of the economic system opens up a broad path for the great development of the productive forces of our society and for the great improvement of the mat…
95	1985	Ministry of Education	Supplementary Circular on the Organization of Undergraduate and Specialized Classes for Secondary School Teachers in General Colleges and Universities	Notification	In order to change as soon as possible the status quo that the teaching force of secondary schools is seriously unsuited to the development of all kinds of secondary education and the improvement of the quality of education, the Ministry of Education, the State Planning Commission, and the Ministry of Finance jointly issued in May 1984 the Circular No. 051 (84) "On the Holding of Bachelor's Degre…
97	1986	National Education Commission	Notice of Opinions on Strengthening the Training of In-service Primary and Secondary School Teachers	Notification	There are now 8,020,000 teachers in primary and secondary schools and agricultural vocational high schools in China. This team of teachers in basic education is responsible for the education of nearly 200 million young people in our country. They work hard and have made great contributions to the cultivation of new generations. However, this team is still very unsuited to the needs of the develop…
98	1986	National Education Commission	Opinions on Strengthening the Construction of Physical Education Teachers in Primary and Secondary Schools	Opinions	I. The importance and urgency of strengthening the construction of physical education teachers in primary and secondary schools is that qualified people at all levels and in all categories needed for the construction of socialist modernization must not only have noble moral qualities and a wealth of scientific and cultural knowledge, but must also have a strong physique in order to be able to tak…
99	1986	National Education Commission	Notice on Improving and Strengthening Graduate Student Work	Notification	In order to fully implement the strategy of developing the country through science and education as determined by the CPC Central Committee and the State Council, to implement the "Outline of China's Educational Reform and Development" and its implementation, to better meet the strategic demand for high-level talents in China's economic construction, scientific and technological progress, and soc…
101	1986	National Education Commission	Opinions on Strengthening the Teaching Staff of Vocational and Technical Schools	Opinions	In order to strengthen the construction of teachers in vocational and technical schools and promote the consolidation and development of vocational and technical education, the Opinions on Strengthening the Construction of Teachers in Vocational and Technical Schools is hereby issued and put into practice. Attachment: Opinions on Strengthening the Construction of Teachers in Vocational-Technical …
102	1986	National Education Commission	Trial Measures for the Certificate of Competence for Assessment of Teachers in Secondary and Elementary Schools	Measures	I. In order to implement the "Decision of the Central Committee of the Communist Party of China on the Reform of the Educational System", which states that "existing teachers must be carefully trained and assessed", "it is necessary to strive to make the vast majority of teachers competent in teaching within five years or a little longer. After that, only those who have qualified academic qualifi…
103	1986	State Council	Opinions on Several Issues Concerning the Implementation of the Compulsory Education Law	Opinions	The inspection and acceptance of the universalization of primary education shall be carried out in accordance with the prescribed enrollment rate, consolidation rate, graduation rate and popularization rate. Universalization of primary and secondary education shall ensure that elementary school graduates are promoted to primary and secondary schools and complete nine years of compulsory education…
104	1986	National People's Congress	Compulsory Education Law of the People's Republic of China	The Law	Article 28 Teachers enjoy the rights and fulfill the obligations prescribed by law, and shall serve as teachers and be loyal to the people's cause of education. Society as a whole shall respect teachers. Article 29 Teachers shall treat students equally in education and teaching, pay attention to their individual differences, teach them according to their abilities, and promote their full developm…
105	1987	State Education Commission, State Science and Technology Commission, State Economic Commission, Ministry of Labor and Personnel, Ministry of Finance, China Association for Science and Technology	Circular on Temporary Provisions on Post-University Continuing Education	Notification	Article 1 In order to meet the requirements of socialist modernization and social development on the quality of talents, and to gradually establish and improve the system of post-university continuing education, these provisions are hereby formulated. The object of the second post-college continuing education is the on-the-job professional and technical personnel and management personnel who alre…
108	1988	Ministry of Education	Opinions on Further Strengthening the Leadership of Primary and Secondary Schools of Enterprises and Institutions	Opinions	Ministries and commissions of the State Council and local and military enterprises and institutions to organize primary and secondary schools (referred to as enterprises and institutions to run schools), is a form of schooling adapted to China's national conditions, is an important part of the socialist education cause. It is directly oriented to the children of the vast number of cadres and work…
109	1987	State Education Commission, Ministry of Public Security, and the Central Committee of the Communist Youth League	Circular on Opinions on Running a Good Work-Study School	Notification	Work-study schools are schools for educating and rescuing secondary school students who have violated the law and committed minor criminal acts, and will be indispensable for quite a long period of time in the future. Under the leadership of the local Party committees and people's governments and with the assistance of the relevant departments, the education departments of all localities, especia…
110	1987	National Education Commission	Decision on the Reform and Development of Adult Education	Decision	I. Raising the awareness of society as a whole of the importance and role of adult education in the construction of socialist modernization Adult education is a necessary condition for the economic development and scientific and technological progress of contemporary society. With the development of China's socialist material and spiritual civilization and the gradual deepening of the reform of t…
112	1989	National Education Commission	Measures for the Administration of Television Teacher Education (for Trial Implementation)	Measures	Article 1 In order to strengthen the organization and management of television teacher training, ensure the quality of teaching, and improve the effectiveness of schooling, these measures are formulated. Article 2 The main tasks of satellite TV teacher education are: (1) to carry out in-service primary and secondary school teacher training, so that elementary school teachers who have not reached …
113	1989	National Education Commission	Opinions on a number of issues related to the development of job training	Opinions	First, the guiding ideology of carrying out job training work, the purpose of the requirements of job training is the need for employees according to the job in a certain political and cultural basis to improve the political and ideological level, working ability and production skills as the goal of directed training. It mainly includes the training to obtain the qualification of induction (in-se…
115	1989	National Education Commission	Opinions on Continuing to Do a Good Job in the Trial Implementation of the Certificate of Competence for Evaluation of Primary and Secondary School Teachers	Opinions	The year 1989 was the second year in which the Certificate of Competence in Assessment for Primary and Secondary School Teachers system was formally put on trial. This is the secondary school teachers "professional certificate" cultural and professional knowledge examination course most of the year, and some courses, not only to carry out the theoretical knowledge of the examination, but also to …
117	1990	National Education Commission	Opinions on Improving and Strengthening the Work of Teaching and Research Offices	Opinions	Since the Third Plenary Session of the Eleventh Central Committee of the CPC, under the leadership of educational administrative departments at all levels, teaching and research offices (hereinafter referred to as teaching and research offices) in primary and secondary schools at all levels of provinces (autonomous regions and municipalities directly under the Central Government), prefectures (mu…
118	1990	National Education Commission	On the issuance of the "on the development of vocational senior secondary schools (three-year) teaching program of the views" notice	Notification	The teaching plan embodies the basic requirements of the specifications for the training of talents and is the main basis for the organization of teaching work in schools. In order to ensure the quality of training personnel specifications, is now on the development of teaching plans for the relevant issues put forward the following views: First, the development of teaching plans of the principle…
119	1990	National Education Commission	Circular on the Issuance of Several Opinions on the Work of Current Teacher Training Colleges and Universities	Notification	In order to meet the needs of basic education, China's higher teacher education has developed rapidly in recent years, with the number of schools developing from 65 in 1977 to 260 at present, of which the number of teacher training colleges and universities has increased from 14 to 183. The enrollment in 1989 had reached 13.3 million and the number of students enrolled was 31.4 million, which acc…
121	1990	The Central Committee of the Communist Party of China	Notice on Further Strengthening and Improving the Work of Intellectuals	Notification	Recently, the Standing Committee Meeting of the Political Bureau of the Central Committee and the Politburo Meeting have successively discussed the issue of further strengthening and improving the work of intellectuals, and the relevant spirit is hereby notified as follows: First, the whole Party must attach great importance to the work of intellectuals and put it on the important agenda. Intelle…
122	1991	State Education Commission, Ministry of Personnel	Circular on the Promulgation of the Code of Professional Ethics for Primary and Secondary School Teachers	Notification	Strengthening the professional moral education of teachers and improving their moral quality is a basic task in the construction of primary and secondary school teaching staff, and is also a basic element of the current efforts to strengthen the ideological and political work of primary and secondary school teachers. The ideological, political and moral quality of the teaching force is directly r…
123	1991	National Education Commission, National Education Labor Union	Several Opinions on the Current Work of Appointing Teachers of Primary and Secondary Schools to Good Positions	Opinions	The CPC Central Committee pointed out in the Recommendations on the Formulation of the Ten-Year Plan and the Eighth Five-Year Plan for the Development of the National Economy and Society that "the development of education and the improvement of the quality of the whole nation is a fundamental plan for the construction of socialism". This further clarifies the strategic position of education as a …
124	1991	National Education Commission	Opinions on Strengthening the Work of General Higher Specialized Education	Opinions	Since the Third Plenary Session of the Tenth Central Committee of the CPC, especially after the National Conference on Higher Education in 1983, the cause of general higher and specialized education in China has developed greatly, cultivating a large number of urgently needed specialists for the cause of socialist construction, and also bringing about an obvious change in the unreasonable ratio o…
125	1991	National Education Commission	Opinions on Continuing Education for Primary School Teachers	Opinions	I. Since the Third Plenary Session of the Eleventh Central Committee of the CPC, especially after the release of the Decision of the Central Committee of the CPC on the Reform of the Educational System, governments at all levels and educational administrations have further taken the development of teacher education and the training of in-service teachers as a strategic measure for the development…
126	1992	Propaganda Department of the Central Committee of the Communist Party of China, National Education Commission	Notice on Several Issues Concerning Strengthening and Improving the Ideological and Political Work of Secondary School Cadres and Teachers	Notification	In order to strengthen and improve the ideological and political work of cadres and teachers in secondary schools, we hereby notify you of the following issues: I. Fully Understanding the Importance and Urgency of Strengthening and Improving the Ideological and Political Work of Cadres and Teachers in Secondary Schools The next ten years will be a very critical period in the historical process of…
127	1992	State Education Commission, State Planning Commission, Ministry of Personnel, Ministry of Finance	Opinions on Several Issues Concerning the Further Improvement and Strengthening of the Work of Private Teachers	Opinions	Private teachers are an important part of the primary and secondary school teaching force formed under the specific historical conditions of China, and are an important force in the universalization of nine-year compulsory education in rural areas of China. Over the past decades, the majority of private teachers have loved the Party and socialism, devoted themselves to the people's cause of educa…
128	1992	National Education Commission	Opinions on Accelerating the Pace of Academic Training for Secondary School Teachers	Opinions	Since the 1985 National Conference on Teachers' Qualifications in Primary and Secondary Schools, through the implementation of the spirit of the Decision of the Central Committee of the Communist Party of China on the Reform of the Educational System, China has made remarkable achievements in the training of primary and secondary school teachers, and has trained a large number of teachers for bas…
129	1992	National Education Commission	Circular on the Issuance of the Highlights of the Eighth Five-Year Plan for Teacher Training in Higher Teacher Training Schools and the Opinions on Strengthening the Construction of Teacher Training Centers for Higher Teachers at All Levels (Colleges and Universities)	Notification	The Highlights of the Eighth Five-Year Plan for Teacher Training in Higher Teacher Training Institutions and the Opinions on Strengthening the Construction of Teacher Training Centers for Higher Teachers at All Levels (Colleges and Universities) have been discussed and revised at the National Conference on Teacher Training in Higher Teacher Training Institutions and are hereby issued to you for y…
130	1992	National Education Commission	Circular on the Expansion of Comprehensive Urban Education Reform Pilot Work	Notification	Provinces, autonomous regions, municipalities and municipalities directly under the Central Government Office, the relevant city government office (room): Since 1987, the State Education Commission in the country's 15 cities to carry out comprehensive reform of urban education experiment, in the relevant provinces and municipal governments under the leadership of the experimental city of the rele…
131	1993	National Education Commission	Circular on the Issuance of the National Guidelines for the Development and Reform of Ethnic Education (for Trial Implementation)	Notification	In order to clarify the goals, guidelines, tasks and policies for the development of ethnic education in China in the 1990s, and to promote the development and reform of ethnic education, we have drafted the National Guidance Outline for the Development and Reform of Ethnic Education (for Trial Implementation). The Outline was discussed at the National Working Conference on Ethnic Education and w…
132	1992	National Education Commission	Rules for Implementing the Compulsory Education Law of the People's Republic of China	Rules	Chapter I General Provisions Article 1 These Rules are formulated in accordance with the provisions of Article 17 of the Compulsory Education Law of the People's Republic of China (hereinafter referred to as the Compulsory Education Law). Article 2 of the compulsory education law referred to in article 4 of the school-age children and adolescents, refers to the law should be enrolled in school to…
133	1993	State Council, National Education Commission	Circular on the Opinions on Accelerating the Reform and Actively Developing General Higher Education	Notification	People's governments of provinces, autonomous regions and municipalities directly under the Central Government, ministries and commissions of the State Council, and institutions directly under the Central Government: The State Council agrees with the Opinions of the State Education Commission on Accelerating the Reform and Positively Developing Ordinary Higher Education, which is hereby forwarded…
134	1993	National Education Commission	On the issuance of "on the strengthening of higher teachers correspondence, satellite television education, self-study exams communicate with the training of secondary school teachers teaching and management of the views of" notice	Notification	The Opinions on Strengthening the Teaching and Management of Secondary School Teachers Trained by Higher Teacher Correspondence, Satellite Television Education and Self-study Examination are hereby issued to you. Please refer to the opinions in conjunction with the actual situation of each place, and seriously study on strengthening the teaching and management of secondary school teachers in the …
135	2011	Ministry of Education	Opinions on Vigorously Strengthening the Training of Primary and Secondary School Teachers	Opinions	First, attach great importance to the training of primary and secondary school teachers, and comprehensively improve the quality of the teaching force. 1. Education is a major plan, the teacher as the basis. There are good teachers, there is a good education. Teacher training is an important part of strengthening the construction of the teaching force, is to promote quality education, promote fai…
136	1993	National Education Commission	Opinions on Further Reform and Development of Adult Higher Education	Opinions	I. Since the Third Plenary Session of the Eleventh Central Committee of the CPC, the cause of adult higher education has developed greatly, and initially formed a system of mobilizing the strength of all aspects of the society, running schools in multiple forms, at multiple levels and through multiple channels, and a new pattern of joint development of adult higher education and general higher ed…
137	1993	State Council	Notice on Several Issues Concerning the Implementation of the Teachers' Law of the People's Republic of China	Notification	People's Governments of Provinces, Autonomous Regions and Municipalities directly under the Central Government, Ministries and Commissions of the State Council, and Institutions directly under the Central Government: The Teachers' Law of the People's Republic of China (hereinafter referred to as the "Teachers' Law") was passed by the Standing Committee of the Eighth National People's Congress at …
138	1993	State Council	Opinions on the Implementation of the Outline for the Reform and Development of Education in China	Opinions	The Fourteenth National Congress of the Communist Party of China, guided by the theory of building socialism with Chinese characteristics, identified the main tasks of China's reform and construction in the 1990s, and explicitly stated that "education must be accorded a strategic position of priority development, and efforts must be made to raise the ideological, moral, scientific and cultural le…
139	1993	Standing Committee of the National People's Congress	Decision on Amending Some Laws	Decision	Chapter I General Provisions Article 1 This Law is enacted for the purpose of safeguarding the lawful rights and interests of teachers, building a teaching force with good ideological and moral cultivation and business quality, and promoting the development of socialist education. Article 2 This Law applies to teachers who specialize in education and teaching in schools at all levels and in other…
141	1994	Department of Teacher Training of the State Education Commission	Circularon the Issuance of the Outline of Training in Teaching Vocational Skills for Students of Higher Teachers' Training Colleges(for Trial Implementation)	Notification	The Syllabus is applicable to higher teacher training schools and is the basis for training students in the basic skills of the teaching profession. The teacher's vocational skills training for students of higher teacher training schools includes four parts: speaking Putonghua and oral expression, writing standardized Chinese characters and written expression, teaching work, and classroom teacher…
142	1991	National Education Commission	Opinions on Strengthening the Work of General Higher Specialized Education	Opinions	I. Recognize the situation of teaching work and strengthen the status of teaching 1. At present, the teaching work and teaching reform in higher education is in a critical period. The establishment of socialist market economic system as the goal of China's economic system reform has provided a strong impetus for the teaching reform of higher education, which is an unprecedented opportunity for th…
143	1994	National Education Commission	Opinions on conducting probationary training for new elementary school teachers	Opinions	The Opinions on Conducting Probationary Training for New Primary School Teachers are hereby issued to you. Please take into account the actual situation in your region, refer to the spirit of the Opinions, and effectively improve the training of new teachers during their probationary period. The Opinions on Conducting Probationary Training for New Primary School Teachers The probationary period i…
144	1994	National Education Commission	Implementing Opinions on the Basic Universalization of Nine-Year Compulsory Education and the Basic Eradication of Illiteracy among Young and Middle-Aged People in the 1990s	Opinions	The basic universalization of nine-year compulsory education and the basic elimination of illiteracy among young adults by the end of this century (hereinafter referred to as the "two bases") is a foundation project for improving the quality of the entire nation, and it is the "top priority" of educational development in the coming period. The realization of the "two bases" in the 1990s is a stra…
145	1993	State Council	Opinions on the Implementation of the Outline for the Reform and Development of Education in China	Opinions	The Outline for the Reform and Development of Education in China (hereinafter referred to as the Outline) is a blueprint for educational reform and development in the 1990s and into the early years of the next century, and is a programmatic document for the construction of a socialist education system with Chinese characteristics. The conscientious implementation of the Outline is an important re…
146	1995	Eighth Session of the Standing Committee of the Eighth National People's Congress	Labor Law of the People's Republic of China	The Law	Chapter I General Provisions Article 1 In order to protect the lawful rights and interests of workers, regulate labor relations, establish and maintain a labor system adapted to the socialist market economy, and promote economic development and social progress, this Law is enacted in accordance with the Constitution. Article 2 This Law shall apply to enterprises and individual economic organizati…
147	1995	National Education Commission	Opinions on the Implementation of Certain Issues of the Teachers' Law of the People's Republic of China	Opinions	The Teachers' Law of the People's Republic of China (hereinafter referred to as the "Teachers' Law") is an important law for strengthening the construction of the teaching force in the new situation. It is of great significance to the rule of law in teaching, safeguarding the legitimate rights and interests of teachers and strengthening the standardized management of the teaching force. Now on th…
148	1995	National Education Commission	Several Opinions on Further Improving and Strengthening Graduate Student Work	Opinions	In order to fully implement the strategy of developing the country through science and education as determined by the CPC Central Committee and the State Council, to implement the Outline for the Reform and Development of Education in China and its implementation, to better meet the strategic demand for high-level talents for China's economic construction, scientific and technological progress, a…
149	1996	National Education Commission	Opinions on Carrying Out Basic Skills Training for Elementary School Teachers	Opinions	First, in 1991, the State Education Commission Teachers [1991] No. 8, "Opinions on Carrying Out Continuing Education for Elementary School Teachers," proposed that basic skills training is one of the important contents of continuing education for elementary school teachers at this stage. Practice over the past few years has proved that the development of basic skills training for elementary schoo…
150	1995	National Education Commission	Opinions on the reform and development of general secondary specialized education (excluding secondary teachers)	Opinions	At present, China's reform, opening up and modernization are entering a new stage. The establishment of the socialist market economic system has put forward new requirements and challenges for the reform and development of vocational and technical education in China, injected new vitality and provided good opportunities. As pointed out in the Outline for the Reform and Development of Education in…
151	1995	National Education Commission	Notice on the Implementation of the Transitional Measures for the Recognition of Teachers' Qualifications	Notification	The Transitional Measures for the Recognition of Teachers' Qualifications formulated by the State Education Commission in accordance with the Teachers' Law of the People's Republic of China and the Regulations on Teachers' Qualifications are hereby issued to you for implementation in accordance with them. The teacher qualification system is a national statutory licensing system for the teaching p…
152	1995	National Education Commission	Circular on the Issuance of Several Opinions on Vigorously Running General Senior High Schools	Notification	In order to implement the "Outline for the Reform and Development of Education in China" issued by the Central Committee of the Communist Party of China and the State Council and its implementing opinions, and to guide the reform and development of general senior middle school education in China from the end of this century to the beginning of the next century, the "Opinions on Vigorously Running…
153	1995	National Education Commission	Circular on the Issuance of Ten Measures to Strengthen the Construction of Weak General Senior High Schools (for Trial Implementation)	Notification	In order to implement the task of "vigorously strengthening the construction of weak general senior middle schools" put forward in the Opinions on Vigorously Running General Senior Middle Schools of the Commission, and to improve the overall quality and level of general senior middle schools, the Ten Measures for Strengthening the Construction of Weak General Senior Middle Schools (for Trial Impl…
155	1995	State Council	Teacher qualification regulations	Regulations	Chapter I General Provisions Article 1 In order to improve the quality of teachers and strengthen the construction of the teaching force, these regulations are formulated in accordance with the Teachers' Law of the People's Republic of China (hereinafter referred to as the Teachers' Law). Article 2 Chinese citizens specializing in education and teaching at all levels and in all types of schools a…
156	1995	National People's Congress	Education Law of the People's Republic of China	The Law	Chapter I General Provisions Article 1 In order to develop the cause of education, improve the quality of the entire nation and promote the construction of socialist material and spiritual civilization, this Law is enacted in accordance with the Constitution. Article 2 This Law shall apply to all levels and types of education within the territory of the People's Republic of China. Article 3 The S…
157	1995	Sports Bureau	Sports Law of the People's Republic of China	The Law	Sports Law of the People's Republic of China Chapter I General Provisions Article 1 In order to develop sports, strengthen the people's physical fitness, raise the level of sports, and promote the construction of socialist material and spiritual civilization, this Law is enacted in accordance with the Constitution. Article 2 The State develops sports and carries out mass sports activities to impr…
158	1996	National Education Commission	Regulations for the Training of Teachers in Higher Education	Statute	Chapter I General Provisions Article 1 In order to build a team of teachers with good ideological morals and business qualities, and to further standardize and institutionalize the training of teachers in institutions of higher learning, these regulations are formulated in accordance with the Teachers' Law of the People's Republic of China (hereinafter referred to as the "Teachers' Law"). Article…
159	1996	The State Education Commission	Opinions on the Reform and Development of Teacher Education	Opinions	At the turn of the century, China is in an important historical period of building socialism with Chinese characteristics and realizing the comprehensive revitalization of the Chinese nation. The hope of revitalizing the nation lies in education, and the hope of revitalizing education lies in teachers. Doing a good job in teacher education and training and educating high-quality teachers will hav…
160	1996	National Education Commission	Opinions on Strengthening the Construction of Primary and Secondary School Teaching Personnel during the Ninth Five-Year Plan Period	Opinions	"The period of the Ninth Five-Year Plan is a critical period in China's implementation of the strategy of developing the country through science and education, as well as an important period in the reform and development of education. In order to fully implement the Education Law, the Teachers' Law, the Outline for the Reform and Development of Education in China and its implementation, and to bu…
161	1996	The Standing Committee of the National People's Congress	Report on the Outline of the Ninth Five-Year Plan for National Economic and Social Development and the Vision for 2010	Report	Preface I. Completion of the Eighth Five-Year Plan II. Guidelines and Targets for National Economic and Social Development (1) Domestic and International Environment and Conditions for the Next 15 Years (2) Guidelines for National Economic and Social Development (3) Targets for National Economic and Social Development in the Ninth Five-Year Plan (4) Visionary Targets for National Economic and Soc…
162	1996	Standing Committee of the Eighth National People's Congress	Vocational Education Law of the People's Republic of China	The Law	CHAPTER I GENERAL PROVISIONS Article 1 In order to implement the strategy of developing the country through science and education, to develop vocational education, to improve the quality of workers, and to promote the construction of socialist modernization, this Law is enacted in accordance with the Education Law and the Labor Law. Article 2 This Law applies to all levels and types of vocational…
163	1997	National Education Commission	Provisional Rules for Pre-service Training of Teachers in Higher Educational Institutions	Rules	Article 1 In order to ensure that teachers newly added to institutions of higher education are better able to fulfill their duties as teachers, these rules are formulated in accordance with the provisions of the Regulations on Teachers' Qualifications and the Regulations on the Training of Teachers in Institutions of Higher Education. Article 2: Pre-service training for teachers of higher educati…
164	1991	National Education Commission, National Education Labor Union	Notice on the Reissuance of the Code of Professional Ethics for Primary and Secondary School Teachers	Notification	At present, China's reform and opening up and the cause of socialist modernization have entered a new historical stage. The new situation has put forward higher requirements for the construction of primary and secondary school teachers. For this reason, according to the Resolution of the CPC Central Committee on Several Important Issues Concerning the Strengthening of Socialist Spiritual Civiliza…
165	1997	National Education Commission	On the current actively promote the implementation of quality education in primary and secondary schools a number of opinions	Opinions	In order to implement the spirit of the 15th National Congress of the Party, further implement the "China Education Reform and Development Program", to meet the challenges of the 21st century, and at the same time for the in-depth implementation of the spirit of the national primary and secondary schools quality education experience exchange meeting, deepen the reform of basic education, guidance…
166	1997	National Education Commission	Opinions on Strengthening the Teaching Staff of Secondary Vocational Schools	Opinions	Implementing the Teachers' Law, the Vocational Education Law and the spirit of the National Working Conference on Vocational Education, and building a relatively stable team of vocational education teachers who are both full-time and part-time, sufficient in number, of good quality, and of a reasonable structure, is the fundamental guarantee for realizing the goals of the development and reform o…
167	1997	National Education Commission	Circular on the Issuance of Several Opinions of the State Education Commission on Further Promoting Comprehensive Reform of Urban Education	Notification	The experiment of comprehensive reform of urban education is an important initiative of China's education reform, which has been carried out for ten years. In order to implement the spirit of the Fifteenth National Congress of the CPC, to further promote the reform and development of urban education in China, to summarize the achievements and experiences of the experiment on comprehensive reform …
168	1997	Ministry of Education	Notice on the Organization and Implementation of the "Plan for Reform of the Teaching Content and Curriculum System of Higher Teacher Education for the 21st Century".	Notification	In order to implement the spirit of the Fifteenth National Congress of the CPC and the Outline for the Reform and Development of Education in China, to meet the needs of the reform and development of society, economy and education, and to create a new situation for higher teacher education in the 21st century in China, it was decided to organize the implementation of the "Reform Plan of Higher Te…
169	1997	General Office of the State Education Commission	Notice on the Issuance of the Teaching Guideline Outline of Nine Main Courses for Physical Education Majors in Ordinary Colleges and Universities	Notification	In order to conscientiously implement the Party's education policy, further strengthen the construction of physical education major courses in institutions of higher education, improve the quality of teaching, and cultivate high-quality school physical education teachers for the 21st century for the country, in accordance with the spirit of the Outline for the Reform and Development of Education …
170	1998	National Education Commission	Notice on the Issuance of Opinions on Accelerating the Reform and Development of Vocational Education in Central and Western Regions	Notification	In order to implement the spirit of the National Working Conference on Vocational Education, implement the Vocational Education Law of the People's Republic of China, and accelerate the reform and development of vocational education in the central and western regions, especially in the western regions, nationalities, and remote and impoverished areas, the following opinions are put forward: First…
171	1998	General Office of the Ministry of Education	Notice on Strengthening the Management of Teaching Staff	Notification	Provinces, autonomous regions, municipalities directly under the Central Education Commission, Department of Education, Xinjiang Production and Construction Corps Education Commission: In recent years, due to the influence of the outside world's bad ideas, some teachers have changed their values and relaxed their requirements. In addition, some areas of the financial package to the township, so t…
172	1998	Ministry of Education of the People's Republic of China	Circular on the Issuance of the Opinions on Deepening the Reform of Teaching and Cultivating High-Quality Talents to Meet the Needs of the 21st Century and Other Documents	Notification	Provinces, autonomous regions, municipalities directly under the Central Education Commission, Department of Education, Guangdong Province Higher Education Department, the State Council ministries and commissions concerned, the Department of Education (Bureau), the Ministry of Higher Education: The Ministry of Education in March this year in Wuhan, held the first national general higher education…
175	1998	National Education Commission	Circular on the Issuance of the Principle Opinions on Deepening the Teaching Reform of Vocational Education for the 21st Century	Notification	Annex: Principle Opinions on Deepening the Teaching Reform of Vocational Education for the 21st Century I. It is an important task for the vocational education front to implement the spirit of the Tenth National Congress of the Party to earnestly carry out the education policy of the State, improve the quality of education and the effectiveness of school running, and cultivate high-quality labore…
176	1998	UNESCO Committee of the National People's Congress, Ministry of Education, Ministry of Justice	Notice on the Study, Publicity and Implementation of the Law of the People's Republic of China on Higher Education	Notification	No. 12 of [1998] of the Standing Committee of the National People's Congress of all provinces, autonomous regions and municipalities directly under the Central Government, the Department (Bureau) of Justice, the Education Commission, the Department of Education, the Department of Higher Education of Guangdong Province, the Education Departments (Bureaus) of the relevant ministries and commissions…
178	1998	Standing Committee of the National People's Congress	Law of the People's Republic of China on Higher Education	The Law	Chapter I General Provisions Article 1 In order to develop the cause of higher education, implement the strategy of developing the country through science and education, and promote the construction of socialist material civilization and spiritual civilization, this Law is enacted in accordance with the Constitution and the Education Law. Article 2 This Law shall apply to higher education activit…
179	1999	The State Council of the Central Committee of the Communist Party of China	Decision on Deepening Educational Reform and Comprehensively Promoting Quality Education	Decision	In today's world, science and technology are advancing by leaps and bounds, the knowledge-based economy is taking shape, and competition for national power is becoming increasingly fierce. Education plays a fundamental role in the formation of comprehensive national power, and the strength of a nation depends more and more on the quality of its workers and on the quality and quantity of its talen…
180	1999	State Council	Circular of the Ministry of Education on the Action Plan for Revitalization of Education in the 21st Century	Notification	People's Governments of all municipalities directly under the Central Government, ministries and commissions of the State Council, and institutions directly under the Central Government: The State Council agrees with the Ministry of Education's Plan of Action for Revitalizing Education for the 21st Century, which is hereby forwarded to you for your conscientious implementation. The realization of…
181	1999	General Office of the Ministry of Education	Notice on "Comprehensive Quality Training for Primary and Secondary School Teachers" in Ethnic Poverty-stricken Areas	Notification	Notice of the General Office of the Ministry of Education on "Comprehensive Quality Training for Primary and Secondary School Teachers" in Ethnic Poverty-stricken Areas (Office of the Ministry of Education and People's Affairs [1999] No. 10, October 15, 1999) In order to comprehensively implement the spirit of the Third Plenary Session of the National People's Congress and the Plan of Action for …
184	1999	Ministry of Education	Opinions on strengthening the legal system of education	Opinions	To rule the country according to law and to build a socialist country based on the rule of law is the basic strategy of the Party to lead the people to govern the country established by the 15th Party Congress and the Constitution. In order to implement this basic strategy in the field of education, strengthen the legal construction of education, and comprehensively promote the rule of law in edu…
185	1999	Ministry of Education	Circular on the Issuance of Several Opinions on the Layout and Structural Adjustment of Teacher Training Colleges and Universities	Notification	Over the past half century, China's teacher education has supported the world's largest primary and secondary education, and made historic contributions to the construction of primary and secondary teacher teams. Facing the 21st century, under the new situation of implementing the strategy of developing the country through science and education and meeting the challenges of the knowledge-based ec…
186	1999	Ministry of Education	Notice on the Issuance of the Opinions of the Ministry of Education on Several Issues Concerning the Implementation of the Law of the People's Republic of China on Higher Education	Notification	In order to promote the implementation of the Law of the People's Republic of China on Higher Education, the Ministry of Education on the implementation of the Law of the People's Republic of China on Higher Education on a number of issues of the opinions issued to you, please follow. Ministry of Education on the implementation of the "People's Republic of China Law on Higher Education" a number …
187	1999	Ministry of Education	Circular on the Issuance of the Opinions on Strengthening the Teaching Staff of Higher Education Institutions in the New Era	Notification	Provinces, autonomous regions, municipalities directly under the Central Education Commission, Education Department, Guangdong Province Higher Education Department, Xinjiang Production and Construction Corps Education Commission, the Ministry of Higher Education: The Opinions on Strengthening the Construction of Higher Education Teaching Staff in the New Era (hereinafter referred to as the "Opini…
188	2001	Ministry of Education	Notice on the study and implementation of the State Council's decision on the reform and development of basic education	Notification	In the first year of the new century, the State Council convened a national conference on basic education and issued the Decision on the Reform and Development of Basic Education (the Decision). This is a major decision made by the Party Central Committee, with Comrade Jiang Zemin at its core, to implement the strategy of developing the country through science and education and to promote the ref…
189	1999	Ministry of Education	Circular on the Issuance of the Financial Assistance Program for Backbone Teachers in Higher Education and its Implementation and Management Measures	Notification	In order to carry out the spirit of the Fifteenth National Congress of the CPC, implement the strategy of developing the country through science and education, and meet the set of only the economy accounted for, approved by the Central Committee of the CPC and the State Council, the Ministry of Education formulated the Action Plan for Revitalizing Education for the 21st World. This cross-century …
190	2007	Adult Education Department	Secondary school teachers to further study the higher teacher training undergraduate (specialized starting point) teaching program	Program	The Teaching Plan for Secondary School Teachers to Further Study Higher Teacher Training Bachelor's Degree (Specialized Starting Point) (for Trial Implementation) I. Guiding Principle: Adhere to Deng Xiaoping Theory as the guide, fully implement the Party's education policy, conscientiously carry out the requirements of the Outline for the Reform and Development of Education in China, follow the …
191	1999	Ministry of Education	Primary and secondary school teachers continuing education regulations	Regulations	General provisions of the first in order to improve the overall quality of primary and secondary school teachers, to adapt to the reform and development of basic education and comprehensively promote the needs of quality education, according to the "People's Republic of China Education Law" and "People's Republic of China Teachers Law," the formulation of the provisions. Article 2 These provision…
192	2000	State General Administration of Sports	On the issuance of the 2001-2010 sports reform and development program notice	Notification	Sports bureaus of provinces, autonomous regions, municipalities directly under the central government, municipalities with separate plans, Xinjiang Construction Corps, the Military Training Department of the General Staff, the Propaganda Department of the General Government, all industrial sports associations, all departments, divisions and bureaus, and all units directly subordinate to them: In …
193	1995	Ministry of Education	Teacher qualification regulations	Regulations	Chapter I General Provisions Article 1 In order to improve the quality of teachers, strengthen the construction of the teaching force, according to the "Teachers Law of the People's Republic of China" (hereinafter referred to as the Teachers Law), the formulation of these regulations. Article 2 Chinese citizens specializing in education and teaching at all levels and in all types of schools and o…
194	2000	Ministry of Education	Circular on the Work of Secondary Vocational School Teachers Studying for Master's Degrees on the Job	Notification	In order to implement the spirit of the Decision of the Central Committee of the Communist Party of China and the State Council on Deepening Educational Reform and Comprehensively Promoting Quality Education and the Action Plan for Educational Revitalization in the 21st Century, the Ministry of Education and the Academic Degrees Committee of the State Council have decided to carry out the work of…
195	2000	Ministry of Education, National Education Labor Union	Notice on the Issuance of the Code of Professional Ethics for Teachers in Secondary Vocational Schools (for Trial Implementation)	Notification	Teaching Vocational Cheng [2000] No. 4 In order to implement the "Decision of the CPC Central Committee and State Council on Deepening Educational Reform and Comprehensively Promoting Quality Education" and the "Opinions of the CPC Central Committee on Strengthening and Improving Ideological and Political Work", and to further strengthen the construction of professional ethics of teachers in seco…
196	2015	Ministry of Education	Opinions on Strengthening Talent Cultivation in Higher Vocational Education	Opinions	In order to conscientiously implement the "CPC Central Committee, the State Council on deepening education reform and comprehensively promote the quality of education decision", and actively develop higher vocational education, and vigorously promote the reform of higher vocational education personnel training mode, strengthen the basic construction of the school teaching and widely consult a var…
197	2010	Ministry of Education	Opinions on Further Strengthening and Improving the Ideological and Political Education of Graduate Students	Opinions	Provinces, autonomous regions and municipalities directly under the central party committee's education departments, education departments (education commissions), education bureaus of Xinjiang Production and Construction Corps, education departments (bureaus) of relevant departments (units), and higher education institutions under the ministry: In order to thoroughly implement the "Opinions of t…
198	2000	Ministry of Education	Circular on the Issuance of Several Opinions on Further Strengthening and Improving Moral Education in Secondary Teacher Training Schools	Notification	In order to implement the Several Opinions of the CPC Central Committee on Strengthening and Improving Ideological and Political Work and the Decision of the State Council of the CPC Central Committee on Deepening Educational Reform and Comprehensively Promoting Quality Education, to further strengthen and improve the work of moral education in secondary teacher training schools, to comprehensive…
199	2000	Ministry of Education	Notice on the Issuance of Opinions on Further Strengthening the Construction of Teacher Training Bases for Secondary Vocational Education	Notification	Provinces, autonomous regions and municipalities directly under the Central Education Department (Education Commission), the national key construction of vocational education teacher training bases: The Opinions on Further Strengthening the Construction of Teacher Cultivation and Training Bases for Secondary Vocational Education are hereby issued to you, and you are requested to conscientiously i…
200	2000	Ministry of Education	Notice on the Issuance of Opinions on Comprehensively Promoting Quality Education and Deepening the Teaching Reform of Secondary Vocational Education	Notification	The Opinions on Comprehensively Promoting Quality Education and Deepening the Teaching Reform of Secondary Vocational Education are hereby issued to you. Please report to the Department of Vocational Education and Adult Education of the Ministry of Education in a timely manner about the teaching reform of secondary vocational education. Annex: Opinions on Comprehensively Promoting Quality Educati…
201	2000	Ministry of Education	Notice on the Implementation of the "Higher Education Teaching Reform Project for the New Century	Notification	Teaching Higher Education [2000] No. 1 on the implementation of the "new century higher education teaching reform project" Notice of the relevant ministries and departments of the State Council Department of Education (Bureau), the Ministry of Higher Education: Work Conference and the National Conference on Technological Innovation, the implementation of science and education and sustainable deve…
202	2000	Ministry of Education	Opinions on the Issuance of Several Opinions on Strengthening the Professional Ethics of Primary and Secondary School Teachers	Opinions	In order to thoroughly implement Comrade Jiang Zemin's "Talks on Education" and the "Decision of the CPC Central Committee and State Council on Deepening Educational Reform and Comprehensively Pushing Forward Quality Education", to further play the role of the majority of teachers as the backbone of the implementation of quality education, and to earnestly strengthen the construction of teachers'…
203	1999	Ministry of Education	Circular on the Issuance of the Program of Continuing Education Works for Primary and Secondary School Teachers and its Implementation Opinions	Notification	The conference deployed the "Continuing Education Project for Primary and Secondary School Teachers" throughout the country, mobilizing governments and educational administrations at all levels to raise awareness of the importance and urgency of comprehensively promoting quality education and strengthening the building of primary and secondary school teachers, to establish a sound system of conti…
203	1999	Ministry of Education	Regulations on Continuing Education for Primary and Secondary School Teachers	Regulations	Article 1 In order to improve the overall quality of primary and secondary school teachers and to meet the needs of the reform and development of basic education and the comprehensive promotion of quality education, these regulations are formulated in accordance with the Education Law of the People's Republic of China and the Teachers' Law of the People's Republic of China. Article 2 These provis…
204	2000	Ministry of Education	Circular on the Issuance of the Principle Opinions on the Formulation of Teaching Plans for Secondary Vocational Schools	Notification	In order to implement the spirit of the Third National Education Work Conference and the Decision of the CPC Central Committee and State Council on Deepening Educational Reform and Comprehensively Promoting Quality Education, to improve the quality of teaching and the effectiveness of vocational education, and to guide the development of teaching plans for secondary vocational schools, the Minist…
205	1999	Ministry of Education	On the organization and implementation of the "new century higher vocational education talent training mode and teaching content system reform and construction project plan" notice	Notification	Provinces, autonomous regions, municipalities directly under the Central Education Commission, Department of Education, Guangdong Province Higher Education Department, the Education Commission of municipalities separately listed in the plan, the Education Commission of Xinjiang Production and Construction Corps, the education departments (bureaus) of the relevant ministries and commissions of the…
206	2010	Ministry of Education, Ministry of Finance	Notice on the Implementation of the National Training Program for Primary and Secondary School Teachers	Notification	Provinces, autonomous regions, municipalities directly under the Central Education Department (Education Commission), Finance Department (Bureau), Xinjiang Production and Construction Corps Education Bureau, Finance Bureau: According to the requirements of the 17th CPC National Congress on "Strengthening the construction of the teaching force, focusing on improving the quality of teachers in rura…
207	2001	State Council	Decision on the Reform and Development of Basic Education	Decision	Since the reform and opening up of China, China has made brilliant achievements in basic education. The goals of basically universalizing nine-year compulsory education and basically eradicating illiteracy among young and middle-aged people (referred to as the "two bases") have been initially achieved, and quality education has been comprehensively promoted. However, the overall level of basic ed…
208	2001	Ministry of Education	Notice on the Issuance of the Outline of Basic Education Curriculum Reform (for Trial Implementation)	Notification	Education Department (Education Commission) of each province, autonomous region and municipality directly under the Central Government: The Outline of Basic Education Curriculum Reform (for Trial Implementation) has been agreed by the State Council, and is hereby issued to you, so please implement it in the light of the actual situation. Annex: Basic Education Curriculum Reform Outline (Trial) Ju…
209	2001	Ministry of Education	Circular on the Issuance of Regulations on the Administration of Teacher Qualification Certificates	Notification	Provinces, autonomous regions and municipalities directly under the Central Education Department (Education Commission), the Xinjiang Production and Construction Corps Education Commission: The "Regulations on the Administration of Teachers' Qualification Certificates" are hereby issued to you, please follow them. Attachment: Regulations on the Administration of Teachers' Qualification Certificat…
210	2001	General Office of the Ministry of Education	Opinions on Further Strengthening and Improving Teacher Cultivation and Training by Actively Cooperating with and Promoting the Curriculum Reform of Basic Education	Opinions	In order to implement the spirit of the Fifteenth National Congress of the CPC and the Fifth Plenary Session of the Fifteenth Central Committee of the CPC, and to actively carry out the measures to comprehensively promote quality education as determined by the Third National Education Work Conference, the Ministry of Education has increased its efforts to reform basic education, especially curric…
211	2002	General Office of the Ministry of Education	Notice on the Establishment of the National Teacher Training Base for Physical Education and the Arts	Notification	In accordance with the spirit of the Opinions of the General Office of the Ministry of Education on the Construction of "National Physical Education and Arts Teacher Training Bases" (No. 8 of the Office of Physical Education and Arts [2001]), it has been decided to establish such bases in Beijing Normal University, East China Normal University, Northeast Normal University, Southwest Normal Univer…
212	2001	General Office of the Ministry of Education	Notice on the Issuance of the Circular on the Inspection of the Implementation of the "Continuing Education Project for Primary and Secondary School Teachers" in Liaoning and Seven Other Provinces (Autonomous Regions)	Notification	In September 1999, the Ministry of Education held a conference on continuing education for primary and secondary school teachers and training for principals in Shanghai, and officially launched the "Continuing Education Project for Primary and Secondary School Teachers" (hereinafter referred to as the "Project"). In order to understand the progress of the Project, the Ministry organized an inspec…
213	2001	Ministry of Education	Circular on the Issuance of the Opinions on Strengthening the Teaching Staff of Secondary Vocational Schools during the Tenth Five-Year Plan Period	Notification	The Opinions on Strengthening the Teaching Staff Construction of Secondary Vocational Schools during the Tenth Five-Year Plan Period (hereinafter referred to as the Opinions) are hereby issued to you for your compliance. The Opinions is a guiding document for the construction of teachers in secondary vocational schools during the Tenth Five-Year Plan period. Please formulate the implementation op…
214	2001	Ministry of Education	Circular on the Issuance of Several Opinions on Strengthening Undergraduate Teaching in Colleges and Universities and Improving Teaching Quality	Notification	According to the actual situation of undergraduate teaching in institutions of higher education in China and the requirements of social development on talent cultivation, the Ministry has formulated Several Opinions on Strengthening Undergraduate Teaching in Institutions of Higher Education to Improve Teaching Quality, which is hereby issued to you, please conscientiously carry out the implementa…
215	2001	Ministry of Education	Notice on Teacher Training for the New Basic Education Curriculum	Notification	In order to implement the Decision of the State Council on the Reform and Development of Basic Education, the Ministry of Education has decided to spend about five years from the fall of 2001 to implement the new curriculum system for basic education nationwide. In order to do a good job of training teachers for the new basic education curriculum, the "Opinions on Carrying Out Teacher Training fo…
216	2001	Ministry of Education	Notice on Learning and Implementing the Decision of the State Council on the Reform and Development of Basic Education	Notification	In the first year of the new century, the State Council convened a national conference on basic education and issued the Decision on the Reform and Development of Basic Education (the Decision). This is a major decision made by the Party Central Committee, with Comrade Jiang Zemin at its core, to implement the strategy of developing the country through science and education and to promote the ref…
217	2001	Ministry of Education	Notice on Issuing Opinions on Several Issues Concerning the Work of Recognizing Teachers' Qualifications for the First Time	Notification	Provinces, autonomous regions, municipalities directly under the Central Education Department (Education Commission), Xinjiang Production and Construction Corps Education Commission: In order to ensure the smooth implementation of the teacher qualification system, based on the spirit of the National Conference on the Implementation of the Teacher Qualification System, the Ministry has formulated …
219	2001	Ministry of Education	The Tenth Five-Year Plan for National Education	Plan	First, since the reform and opening up of education reform and development has made great historic achievements since the reform and opening up, under the leadership of the CPC Central Committee and the State Council, through the joint efforts of all levels of government and society as a whole, China's education has made great historic achievements, for the socialist modernization and constructio…
220	2001		Outline of the Tenth Five-Year Plan for National Economic and Social Development of the People's Republic of China	Outline	Preamble Title I Guidelines and Objectives Chapter I Guidelines for National Economic and Social Development Chapter II Main Objectives for National Economic and Social Development Title II Economic Structure Chapter III Strengthening the Fundamental Position of Agriculture and Promoting the Overall Development of the Rural Economy Chapter IV Optimizing the Industrial Structure and Enhancing Inte…
221	2002	Central Committee of the Communist Youth League, Ministry of Education	Opinions on Strengthening Vocational Education and Adult Education for Rural Youths	Opinions	In order to carry out the strategy of developing the country through science and education, implement the important thought of "Three Represents" of General Secretary Jiang Zemin, continuously improve the scientific and cultural quality of rural youth, cultivate new farmers who can meet the needs of agricultural and rural economic development in the 21st century, and better serve for the construc…
222	2002	State General Administration of Sports	Opinions on Strengthening Sports Ethics	Opinions	In order to implement the Opinions of the Central Committee of the Communist Party of China and the State Council on Strengthening and Improving Sports Work in the New Era, to further bring into full play the role of sports in the construction of socialist spiritual civilization, and to ensure the sustained and healthy development of the sports industry in our country, the State General Administr…
223	2002	State Council	Decision on vigorously promoting the reform and development of vocational education	Decision	The State Council's Decision on Vigorously Promoting the Reform and Development of Vocational Education. (Issued by the State Council on August 24, 2002, Guo Fa No. 200216.) Since the reform and opening up, the cause of vocational education in China has developed greatly, and all kinds of vocational school education and vocational training at all levels have made remarkable achievements, but the …
224	2002	State Council	Decision on Deepening Reform and Accelerating the Development of Ethnic Education	Decision	People's governments of all provinces, autonomous regions and municipalities directly under the Central Government, and the ministries, commissions and agencies directly under the State Council: Over the past 50 years since the founding of New China, and especially since the reform and opening-up period, China's national education has made great achievements, and has initially formed a system of …
225	2002	Ministry of Education, State Economic and Trade Commission, Ministry of Labor and Social Security	Opinions on Further Utilizing the Role of Industries and Enterprises in Vocational Education and Training	Opinions	In order to implement the "State Council on vigorously promote the reform and development of vocational education decision" (Guo Fa [2002] No. 16) spirit, relying on enterprises, give full play to the role of industry in the development of vocational education and training, and further improve the quality of the workforce, optimize the structure of the workforce, and enhance the competitiveness o…
226	2002	Ministry of Education, State People's Committee	Notice on Learning and Implementing the Decision of the State Council on Deepening Reform and Accelerating the Development of Ethnic Education and the Spirit of the Fifth National Work Conference on Ethnic Education	Notification	On July 7, 2002, the State Council issued the Decision of the State Council on Deepening Reform and Accelerating the Development of Ethnic Education (hereinafter referred to as the Decision). In order to implement the spirit of the Decision, the Ministry of Education and the State People's Committee jointly held the Fifth National Ethnic Education Work Conference in Beijing from July 26 to 27, an…
227	2002	Ministry of Education	Opinions on Strengthening the Teaching Staff of Higher Vocational (Higher) Colleges and Universities	Opinions	Provinces, autonomous regions, municipalities directly under the Central Education Department (Education Commission), Xinjiang Production and Construction Corps Education Commission, the relevant ministries of higher education: As China enters a new stage of accelerating the promotion of socialist modernization, and in accordance with the new trend of changes in the economic structure and the emp…
228	2002	Ministry of Education	Ministry of Education on the establishment of "national sports and arts teacher training base" notice	Notification	In accordance with the spirit of the Opinions of the General Office of the Ministry of Education on the Construction of "National Physical Education and Arts Teacher Training Bases" (No. 8 of the Office of Physical Education and Arts [2001]), it has been decided to establish such bases in Beijing Normal University, East China Normal University, Northeast Normal University, Southwest Normal Univer…
229	2001	Ministry of Education	On the issuance of "on the" Tenth Five-Year "period of general higher education teaching materials construction and reform of the views of the" Notice	Notification	Education departments (education commissions) of provinces, autonomous regions and municipalities directly under the Central Government, education departments (bureaus) of relevant ministries and commissions under the State Council, and higher education institutions under the Ministry of Education: The Opinions on the Construction and Reform of Teaching Materials for General Higher Education duri…
231	2002	Ministry of Education	Circular on Actively Promoting the Reform of Evaluation and Examination System in Primary and Secondary Schools	Notification	Provinces, autonomous regions, municipalities directly under the Central Education Department (Education Commission), Xinjiang Production and Construction Corps Education Commission: First, the primary and secondary school evaluation and examination system reform principles 1. Primary and secondary school evaluation and examination system reform, to fully implement the Party's education policy, f…
232	2002	Ministry of Education	Several Opinions on Strengthening Physical Education and Health Work in Rural Schools	Opinions	Since the reform and opening up, especially during the "Ninth Five-Year Plan" period, education departments at all levels have fully implemented the Party's education policy, conscientiously implemented the "Regulations on Physical Education in Schools" and the "Regulations on Health Work in Schools", and taken the "universalization of the ninth grade" as an opportunity to comprehensively promote…
233	2002	Ministry of Education	Guidelines on Strengthening County-Level Teacher Training Institutions	Opinions	Since the reform and opening up, county-level teachers' training schools have made important contributions in accomplishing the tasks of compensatory education for elementary school teachers' qualifications and universalizing nine-year compulsory education. At present, the task of attaining the academic qualifications of teachers in the compulsory education stage has basically been completed, and…
232	2002	Ministry of Education	Opinions on Strengthening the Training of Elementary School Teachers with Specialized Degree or Above	Opinions	Provinces, autonomous regions, municipalities directly under the Central Education Department (Education Commission), Xinjiang Production and Construction Corps Education Commission: In order to meet the needs of the reform and development of basic education, China has been actively exploring the training of elementary school teachers with specialized qualifications for a long time, and has made …
233	2002	Ministry of Education	Opinions on Further Improving Five-Year Higher Vocational and Technical Education	Opinions	Five-year higher vocational and technical education (hereinafter referred to as five-year higher vocational) refers to the recruitment of junior high school graduates, the implementation of five-year system of higher vocational education, is an important form of higher vocational education in China. 1985 practice has proved that the five-year higher vocational is convenient for the co-ordinated a…
234	2002	Ministry of Education	Opinions on Further Strengthening Rural Adult Education	Opinions	Education departments (education commissions) of provinces, autonomous regions and municipalities directly under the central government, education bureaus of municipalities with separate plans, and education commissions of Xinjiang Production and Construction Corps: Since the reform and opening up of China, China's adult education in rural areas has made remarkable achievements, with a cumulative…
235	2002	Ministry of Education	Notice on Doing a Good Job of Enrollment in General Colleges and Universities in 2002	Notification	According to the actual situation of China's college enrollment examination reform and enrollment management in recent years, on the basis of work experience in previous years, the Ministry of Education has formulated the Regulations on Enrollment Work of General Colleges and Universities in 2002, which is hereby issued to you, please conscientiously carry out the implementation. In the implement…
236	2002	Ministry of Education	Opinions on Promoting the Informatization of Teacher Education	Opinions	In order to meet the development requirements of the information society, to drive the modernization of education by informationization, and to promote the development of teacher education by leaps and bounds, it is an urgent and important task to actively promote the informatization of teacher education. Now, we put forward the following opinions on the promotion of teacher education informatiza…
237	2002	Ministry of Education	Notice on Learning and Implementing the Decision of the State Council on Vigorously Promoting the Reform and Development of Vocational Education and the Spirit of the National Working Conference on Vocational Education	Notification	From July 28 to 30, 2002, the State Council held a national working conference on vocational education, and on August 28 issued the Decision of the State Council on Vigorously Promoting the Reform and Development of Vocational Education (hereinafter referred to as the "Decision"). This is a major decision made by the Party Central Committee with Comrade Jiang Zemin as the core to implement the st…
238	2002	Ministry of Education	Circular on the Issuance of the Guidelines for the Promotion and Evaluation of the Classification of Basic Education Work	Notification	In order to implement the spirit of the National Conference on Basic Education Work and the Decision of the State Council on the Reform and Development of Basic Education, to carry out the strategy of revitalizing the country through science and education, and to further deepen the guidance on the categorization of the work of basic education, the Guidance on the Categorization of the Work of Bas…
239	2002	Department of Teacher Education, Ministry of Education	On teacher training colleges and universities to study and implement General Secretary Jiang Zemin's "Emphasizing the implementation of the strategy of revitalizing the country through science and education in celebrating the 100th anniversary of the founding of Beijing Normal University"	Strategy	According to Xinhua News Agency, Beijing, September 8 (Reporter Yin Hong Zhu Li Jiangtao) in China's 18th Teachers' Day, General Secretary of the Communist Party of China Central Committee, President Jiang Zemin attended the 100th anniversary of the Beijing Normal University celebratory meeting held here, and delivered an important speech. He pointed out that only in accordance with the requireme…
240	2002	Ministry of Labor and Social Security, Ministry of Education, Ministry of Personnel	Opinions on Further Promoting the Implementation of Vocational Qualification Certificate System in Vocational Schools	Opinions	In order to implement the "State Council on vigorously promoting the reform and development of vocational education decision" (Guo Fa [2002] No. 16) spirit, and effectively strengthen the link between vocational education and labor and employment, and comprehensively improve the comprehensive quality of graduates of vocational schools (including secondary and higher vocational schools, hereinafte…
241	2002	Ministry of Education	Circular on the Issuance of the Teaching Guidelines for Physical Education Programs in National Colleges and Universities	Notification	The Outline of Teaching Guidelines for Physical Education Courses in National Ordinary Colleges and Universities (hereinafter referred to as the Outline) is hereby issued to you, and the competent departments are requested to forward it to the colleges and universities under them. The Outline will be implemented in colleges and universities directly under the Ministry of Education from the new sc…
242	2002	Ministry of Education	Circular on the Issuance of the Teaching Guidelines for Physical Education Programs in National Colleges and Universities	Notification	The Outline of Teaching Guidelines for Physical Education Courses in National Ordinary Colleges and Universities (hereinafter referred to as the Outline) is hereby issued to you, and the competent departments are requested to forward it to the colleges and universities under them. The Outline will be implemented in colleges and universities directly under the Ministry of Education from the new sc…
243	2002	The Central Committee of the Communist Party of China, the State Council	Opinions on Further Strengthening and Improving Physical Education in the New Era	Opinions	In 1984, the CPC Central Committee, on the basis of summarizing the basic experience of China's sports work since the founding of the country, especially after the reform and opening-up, issued the Notice on Further Development of Sports (Zhongfa [1984] No. 20), which put forward the guiding ideology, main tasks and working measures for accelerating the development of China's sports industry. In …
244	2002	General Office of the Central Committee of the Communist Party of China, General Office of the State Council	Notice on the Issuance of the Outline of the National Talent Team Construction Plan for 2002-2005	Notification	The Outline of the National Talent Development Plan for 2002-2005 (hereinafter referred to as the Outline) has been agreed to by the CPC Central Committee and the State Council, and is hereby issued to you for your conscientious implementation. The Outline is China's first comprehensive plan for the construction of talent teams, and it is a guiding document for national talent work in the next fe…
245	2002	General Office of the Central Committee of the Communist Party of China,General Office of the State Council	Ten-Year Plan for Talent Development in the Western Region	Plan	The implementation of western development is a strategic initiative to implement Comrade Deng Xiaoping's strategic concept of the "two big picture", to promote the coordinated development of the regional economy, and to realize the comprehensive revitalization and common prosperity of the Chinese nation. Talent is the key to the development of the western region. In the next 10 years, the ability…
246	2002	Standing Committee of the National People's Congress	Law of the People's Republic of China on the Promotion of Private Education	Law	(Adopted at the Thirty-first Meeting of the Standing Committee of the Ninth National People's Congress on December 28, 2002) Contents Chapter 1 General Provisions Chapter 2 Establishment Chapter 3 Organization and Activities of Schools Chapter 4 Teachers and Educated Personnel Chapter 5 Management of School Assets and Finances Chapter 6 Management and Supervision Chapter 7 Support and Rewards Cha…
247	2003	Ministry of Education and Ministry of Finance	Notice on the Issuance of the Measures for the Implementation and Management of the Second Phase of the National Compulsory Education Project for Principals and Teachers in Poverty-stricken Areas	Notification	The Education Department (Education Commission) and Finance Department (Bureau) of each province, autonomous region and municipality directly under the Central Government, and the Education Commission and Finance Bureau of Xinjiang Production and Construction Corps: In order to effectively strengthen the management of the second phase of the "National Compulsory Education Project in Poverty-stric…
248	2003	Ministry of Education, the Central Organization of the CPC Central Committee, the State Planning Commission	On the reform and development of early childhood education guidance notice	Notification	People's governments of provinces, autonomous regions and municipalities directly under the Central Government, ministries and commissions of the State Council, and institutions directly under the Central Government: The Guidelines on the Reform and Development of Early Childhood Education of the Ministry of Education, the Central Editorial Office of the State Council, the State Planning Commissi…
249	2003	State Council	Decision on Further Strengthening Rural Education	Decision	People's governments of provinces, autonomous regions and municipalities directly under the Central Government, ministries and commissions of the State Council, and institutions directly under the Central Government: In order to conscientiously implement the spirit of the 16th National Congress of the CPC, accelerate the development of rural education, deepen the reform of rural education, and pr…
250	2003	Ministry of Education and Academic Degrees Committee of the State Council	Circular on the Work of Higher School Teachers Studying for Master's Degrees on the Job	Notification	The report of the 16th CPC National Congress clearly pointed out that it is necessary to "strengthen the construction of the teaching force and improve teachers' moral and business standards". In order to implement the spirit of the 16th CPC National Congress, strengthen the construction of higher education teachers and promote the development of higher education, the Ministry of Education and th…
251	2003	Ministry of Education	Several Opinions on Strengthening the Work of Ruling Schools According to Law	Opinions	The 16th CPC National Congress pointed out that developing socialist democracy and building socialist political civilization is an important goal of building a moderately prosperous society in an all-round way. Ruling the country according to law is the basic strategy of the Party in leading the people to govern the country. Since the reform and opening up, with the rapid development of China's s…
252	2003	Ministry of Education	Guiding Opinions on the Implementation of the National Teacher Education Network Alliance Program	Opinions	In accordance with the spirit of the 16th CPC National Congress and the requirements of achieving a new leapfrog development in education, in order to promote the reform and innovation of teacher education, drive the modernization of teacher education by informatization, gradually build an open and flexible lifelong learning system for teachers, promote the continuing education of teachers, compr…
253	2003	Ministry of Education	Notice on Further Strengthening the Management of Primary and Secondary School Teachers and Professional Ethics Education	Notification	In recent years, with the implementation of the strategy of developing the country through science and education and the comprehensive promotion of quality education, the construction of the primary and secondary school teaching force has made relatively remarkable achievements. The majority of teachers love their jobs, hard work, as a teacher, selfless dedication, for the reform and development …
254	2003	Ministry of Education	Guiding Opinions on the Implementation of the National Teacher Education Network Alliance Program	Opinions	According to the spirit of the 16th National Congress of the CPC and the requirement of realizing a new leapfrog development of education, in order to promote the reform and innovation of teacher education, to drive the modernization of teacher education by informatization, to gradually build an open and flexible lifelong learning system for teachers, to promote the continuing education of teache…
255	2003	Ministry of Education	Notice on the Issuance of the Curriculum Program for Physical Education Undergraduate Programs in National Ordinary Colleges and Universities	Notification	Education Department (Education Committee) of each province, autonomous region and municipality directly under the central government: In order to implement the spirit of the Decision of the State Council of the Central Committee of the Communist Party of China on Deepening Educational Reform and Comprehensively Pushing Forward Quality Education, to further deepen the reform of physical education…
256	2003	Ministry of Education	Notice on the Issuance of the Implementation Opinions on Deepening the Reform of the Personnel System of Primary and Secondary Schools	Notification	Provinces, autonomous regions and municipalities directly under the Central Personnel Office (Bureau), Education Department (Education Commission), the State Council ministries and commissions, the personnel departments of the institutions directly under the State Council: Hereby the "on deepening the reform of the personnel system of primary and secondary schools in the implementation of the vie…
257	2004	The Central Committee of the Communist Party of China, the State Council	Decision on further strengthening the work of talent	Decision	Provinces, autonomous regions construction department, municipalities directly under the Central Construction Committee and relevant departments, Xinjiang Production and Construction Corps Construction Bureau, the Ministry of organs, directly under the units, the relevant social organizations: In December 2003, the CPC Central Committee and the State Council issued the "CPC Central Committee and …
258	2003	Ministry of Education	Implementation Opinions on Deepening the Reform of Personnel System of Primary and Secondary Schools	Opinions	Provinces, autonomous regions and municipalities directly under the Central Personnel Office (Bureau), Education Department (Education Commission), the State Council ministries and commissions, the personnel departments of the institutions directly under the State Council: Hereby the "on deepening the reform of the personnel system of primary and secondary schools in the implementation of the vie…
261	2004	Ministry of Education State Council	Development Plan for Education in the Western Region 2004-2010	Plan	First, the reform and development of education in the western region has made remarkable achievements under the great importance attached to it by the Party and the Government, and through the strenuous efforts of the people of the western region and the strong support of all sectors of society, the development of education in the western region has made remarkable achievements. In particular, th…
262	2004	The Ministry of Education, the Central Organization of the CPC Central Committee, the Development and Reform Commission, the Ministry of Finance and the Ministry of Personnel.	Circular on the Opinions on Further Improving Educational Aid to Tibet	Notification	People's governments of provinces, autonomous regions and municipalities directly under the Central Government, ministries and commissions of the State Council, and institutions directly under the Central Government: The Ministry of Education, the Central Editorial Office, the Development and Reform Commission, the Ministry of Finance, and the Ministry of Personnel, "Opinions on Further Improving…
263	2004	Western Development Office of the State Council	The "Two Fundamentals" Stimulation Program for the Western Region of the Country (2004-2007)	The Plan	In order to implement the Decision of the State Council on Further Strengthening Rural Education (Guo Fa [2003] No. 19), to further promote the development of the western region, and to realize the goals of basically universalizing nine-year compulsory education and basically eradicating illiteracy among young adults in the western region (hereinafter referred to as the "two bases"), the National…
264	2004	Ministry of Education and Ministry of Finance	Opinions on Further Strengthening the Consolidation and Improvement of the Two Fundamental Principles in Rural Areas	Opinions	People's Governments of Provinces, Autonomous Regions and Municipalities directly under the Central Government, Ministries and Commissions of the State Council, and Institutions directly under the Central Government: In order to implement the "Decision of the State Council on the Reform and Development of Basic Education" (Guo Fa [2001] No. 21) and the "Decision of the State Council on the Furthe…
265	2004	Ministry of Education and Ministry of Finance	Opinions on Promoting Certain Efforts in Vocational Education	Opinions	Provinces, autonomous regions, municipalities directly under the Central Government, municipalities with separate plans, Department of Education (Education Commission), Department of Finance (Bureau), Xinjiang Production and Construction Corps, Bureau of Education, Bureau of Finance: Since the promulgation of the State Council's Decision on Vigorously Promoting the Reform and Development of Vocat…
266	2004	Ministry of Education	Notice on Learning and Implementing the Spirit of the National Vocational Education Work Conference and Several Opinions of the Ministry of Education and Other Seven Departments on Further Strengthening the Work of Vocational Education	Notification	Provinces, autonomous regions, municipalities directly under the Central Education Department (Education Commission), Xinjiang Production and Construction Corps Education Bureau, the planned municipal education bureau, the relevant departments (units) Education Department (Bureau): June 17-19, 2004, approved by the State Council, the Ministry of Education, the National Development and Reform Comm…
267	2004	General Office of the Ministry of Education	On the issuance of "general higher education undergraduate specializing in physical education various types of main course teaching guide outline" notice	Notification	Education departments (education commissions) of provinces, autonomous regions and municipalities directly under the Central Government, education departments (bureaus) of relevant departments (units), and relevant institutions of higher education under the Ministry of Education: In order to further deepen the reform of physical education majors in institutions of higher education, strengthen the…
268	2004	Ministry of Education	Notice on Guaranteeing Physical Education Class Hours in Primary and Secondary Schools	Notification	Since the basic education curriculum reform work has been carried out, localities have seriously organized the experimental work of the new curriculum standards in accordance with the spirit of the Outline of the Basic Education Curriculum Reform (for Trial Implementation) and the requirements of the Curriculum Standards for Physical Education (Grades 1-6) and Physical Education and Health (Grade…
269	2004	Ministry of Education	Opinions on Accelerating the National Teacher Education Network Alliance Plan to Organize and Implement a New Round of Full-Time Training for Primary and Secondary School Teachers	Opinions	According to the State Council's approval of the Ministry of Education's "2003-2007 Education Revitalization Action Plan" of the overall deployment, is now on further accelerating the promotion of teacher education network alliance plan (hereinafter referred to as the Teacher Network Alliance Plan), to start the implementation of a new round of primary and secondary school teachers full training …
270	2004	Ministry of Education	Guiding Opinions on Further Strengthening Teacher Training for the New Basic Education Curriculum	Opinions	Provinces, autonomous regions, municipalities directly under the Central Education Department (Education Commission), Xinjiang Production and Construction Corps Education Bureau: According to the overall deployment of the Ministry of basic education curriculum reform and the objectives of the Teacher Education Network Alliance Program, in order to promote the smooth implementation of the new curr…
271	2004	Ministry of Education	Notice on Launching a New Round of Comprehensive Quality Training Program for Primary and Secondary School Teachers in Ethnic and Poverty-stricken Areas and New Curriculum Teacher Training Program (2004-2008)	Notification	In order to further strengthen the training of primary and secondary school teachers in ethnic and poverty-stricken areas, and to accelerate the improvement of the quality of primary and secondary school teachers in ethnic and poverty-stricken areas, it has been decided to launch a new round of training for primary and secondary school teachers, in accordance with the Opinions of the Ministry of …
272	2004	Ministry of Education	Notice on the Issuance of the Implementation Plan of High-level Creative Talents Program in Higher Education Institutions and Related Implementation Measures	Notification	According to the spirit of the National Talent Work Conference and the deployment of the Action Plan for Educational Revitalization 2003-2007, in order to push forward the implementation of the strategy of strengthening higher education institutions with talents, to cultivate and bring together a group of discipline leaders with international leading level, a large number of young academic leader…
273	2004	Ministry of Education	Notice on Doing a Good Job in Cultivating Teachers with Master's Degree in Education for Rural High Schools	Notification	Relevant provinces, autonomous regions, municipalities directly under the Central Education Department (Education Commission), college admissions office, Xinjiang Production and Construction Corps Education Bureau, the Ministry of Higher Education: Rural education is the top priority of the education cause. To solve the problem of the lack of rural teachers and the overall low quality is to accel…
274	2004	State Council	Regulations for the Implementation of the Law of the People's Republic of China on the Promotion of Private Education	Regulations	Chapter I General Provisions Article 1 In accordance with the Law of the People's Republic of China on the Promotion of Private Education (hereinafter referred to as the Law on the Promotion of Private Education), these Regulations are formulated. Article 2 social organizations or individuals other than state institutions may use non-state financial funds to hold all levels and types of private s…
275	2004	Ministry of Education	Circular on the Issuance of Standards of Educational Technology Competence for Primary and Secondary School Teachers (for Trial Implementation)	Notification	Education Department (Education Commission) of each province, autonomous region and municipality directly under the Central Government, and Education Bureau of Xinjiang Production and Construction Corps: According to the Teachers' Law of the People's Republic of China and the relevant spirit of the Provisions on Continuing Education of Primary and Secondary School Teachers, and for the purpose of…
276	2004	General Office of the Ministry of Education	Notice on the Transmission of Several Opinions of the Central Radio and Television University on Radio and Television Universities Further Carrying Out Modern Distance Education for Rural Areas	Notification	(b) Education departments (education commissions) of provinces, autonomous regions and municipalities directly under the Central Government, and the education bureau of the Xinjiang Production and Construction Corps: In realizing the goal of building a moderately affluent society in all respects and its educational development goals, as put forward by the Sixteenth National Congress of the CPC, t…
277	2005	National People's Committee and Ministry of Education	Opinions on Further Improving Ethnic Colleges and Universities	Opinions	Provinces, autonomous regions and municipalities directly under the Central People's Committee (Department, Bureau), Education Department (Education Commission), all ethnic institutions: running ethnic institutions and training high-quality talents of ethnic minorities has always been an important part of China's ethnic work and education work. In order to comprehensively implement the strategy o…
278	2005	State Council	Decision of the State Council on Vigorously Developing Vocational Education	Decision	People's governments of provinces, autonomous regions and municipalities directly under the Central Government, ministries and commissions of the State Council, and institutions directly under the Central Government: Since the 2002 National Working Conference on Vocational Education, all regions and departments have conscientiously implemented the Decision of the State Council on Vigorously Pushi…
275	2005	General Office of the Ministry of Education	Guiding Opinions on Comprehensively Promoting the Application of Three Modes of Modern Distance Education in Rural Primary and Secondary Schools	Opinions	Education Departments (education commissions) of provinces, autonomous regions and municipalities directly under the central government, and the Education Bureau of Xinjiang Production and Construction Corps: Since 2003, the Ministry of Education, the National Development and Reform Commission, and the Ministry of Finance have jointly carried out the pilot work of the Modern Distance Education Pr…
276	2005	Ministry of Education	Notice on Regulating the Training of Primary School and Kindergarten Teachers	Notification	Department of Education (Education Commission) of provinces, autonomous regions and municipalities directly under the Central Government, and Education Bureau of Xinjiang Production and Construction Corps: In recent years, according to the overall deployment of education reform and development, various places have actively adjusted the structure and layout of teacher education, gradually improved…
277	2005	Ministry of Education	Opinions on Accelerating the Development of Secondary Vocational Education	Opinions	Provinces, autonomous regions, municipalities directly under the Central Education Department (Education Commission), the plan of the municipal education bureau, the Xinjiang Production and Construction Corps Education Bureau: In recent years, China's senior secondary education has developed greatly, but in the development of senior secondary education, the development of general high school educ…
278	2005	Ministry of Education	Circular on the Issuance of Several Opinions on Further Strengthening Undergraduate Teaching Work in Colleges and Universities	Notification	Provinces, autonomous regions, municipalities directly under the Central Education Department (Education Commission), Xinjiang Production and Construction Corps Education Commission, the relevant departments (units) of the Department of Education (Bureau), the Ministry of higher education directly under the Ministry: the Ministry of the second national undergraduate teaching conference held in Be…
279	2005	Ministry of Education	Opinions on Further Strengthening Sports Work in Higher Education Institutions	Opinions	Provinces, autonomous regions, municipalities directly under the Central Education Department (Education Commission), Xinjiang Production and Construction Corps Education Bureau, the relevant departments (units) of the Department of Education (Bureau), the Ministry of Higher Education: In recent years, with China's long-term social stability, sustained economic growth, the deepening of educationa…
280	2005	Ministry of Education	Opinions on Further Strengthening and Improving Teacher Ethics Construction	Opinions	In order to fully implement the spirit of Several Opinions of the CPC Central Committee and State Council on Further Strengthening and Improving the Ideological and Moral Construction of Minors and the Opinions of the CPC Central Committee and State Council on Further Strengthening and Improving the Ideological and Political Education of College Students, the following opinions are put forward on…
281	2005	Ministry of Education	Opinions on Further Promoting the Balanced Development of Compulsory Education	Opinions	Provinces, autonomous regions, municipalities directly under the Central Education Department (Education Commission), Xinjiang Production and Construction Corps Education Bureau:  At the end of the last century, China achieved the ambitious goal of basically universalizing the nine-year compulsory education, fundamentally guaranteeing the rights and interests of the majority of children and teen…
282	2005	Ministry of Education	Notice on Launching the Implementation of the National Education Technology Capacity Building Program for Primary and Secondary School Teachers	Notification	In order to implement the 2003-2007 Education Revitalization Action Plan approved by the State Council, cooperate with the basic education curriculum reform and the implementation of the Modern Distance Education Program for Rural Primary and Secondary Schools, and improve the level of educational technology competence of primary and secondary school teachers, it has been decided to start the imp…
283	2005	Department of Teacher Education, Ministry of Education	Circular on the Issuance of the Outline of Educational Technology Competency Training for Primary and Secondary School Teaching Personnel (Elementary Level)	Notification	Provinces (autonomous regions and municipalities directly under the Central Government) Department of Education (Education Commission), Xinjiang Production and Construction Corps Education Bureau: In order to implement the "Ministry of Education on the start of the implementation of the national primary and secondary school teachers education technology capacity building program notice" (Teachers…
284	2005	General Office of the Ministry of Education, Central Radio and Television University	Notice of Opinions on Implementing the Teachers' Netlink Program to Further Strengthen and Improve Teacher Education Work	Notification	Provinces, autonomous regions, municipalities directly under the Central Education Department (Education Commission), Xinjiang Production and Construction Corps Education Bureau: Modern distance education as an important means of building a lifelong learning system for teachers, is an important channel for large-scale, efficient and effective teacher training, the Central Radio and Television Uni…
285	2006	State General Administration of Sports, Ministry of Education	On the issuance of "on further promoting the reform and development of sports vocational education opinions" notice	Notification	Provinces, autonomous regions, municipalities directly under the Central Government, Xinjiang Production and Construction Corps Sports Bureau, Department of Education (Education Commission, Education Bureau): The "views on further promoting the reform and development of vocational education in sports" is issued to you, please combine with the actual, conscientious implementation. State General Ad…
286	2006	Ministry of Education, Ministry of Finance, Ministry of Personnel, and the Central Editorial Office.	Notice on the Implementation of the Ad Hoc Position Program for Teachers in Rural Compulsory Education Stage Schools	Notification	In order to implement the spirit of the Fifth Plenary Session of the 16th CPC Central Committee, to further strengthen the construction of rural teachers, and to promote the balanced development of compulsory education, according to the "Opinions of the Central Committee of the Communist Party of China and the State Council on Promoting the Construction of a New Socialist Rural Area" (Zhongfa 〔20…
287	2006	Ministry of Education Ministry of Finance	Opinions on the implementation of secondary vocational school teacher quality improvement program	Opinions	In order to implement the "State Council on vigorously developing vocational education decision" (Guo Fa [2005] No. 35) on the implementation of "vocational schools to improve the quality of teachers," the spirit of the plan, and effectively improve the overall quality of secondary vocational school teachers, optimize the structure of the teaching force, and improve the effective mechanism for th…
288	2006	Ministry of Education State General Administration of Sports	Opinions on Further Strengthening School Sports Work and Effectively Improving Students' Health Quality	Opinions	In order to comprehensively promote quality education, and further strengthen the school sports work, and effectively improve the health quality of the majority of young students, and promote the overall development of young students, we put forward the following opinions. First, school education should set up health first guiding ideology to implement the party's education policy, the full imple…
289	2006	General Office of the Ministry of Education	Circular on Notification and Recognition of National County-level Teacher Training Institutions	Notification	Education Department (Education Commission) of each province, autonomous region and municipality directly under the Central Government, and Education Bureau of Xinjiang Production and Construction Corps: County-level teacher training institutions are an important part of building China's modern teacher education system. In recent years, the Ministry of Education has issued "Guidelines on Strength…
290	2006	General Office of the Ministry of Education	Notice on Doing a Good Job in Cultivating Teachers with Master's Degree in Education for Rural Schools in 2006	Notification	Relevant provinces, autonomous regions, municipalities directly under the Central Education Department (Education Commission), College Admissions Office, relevant institutions of higher education: In order to further implement the spirit of the Fifth Plenary Session of the Sixteenth Central Committee of the CPC "to effectively improve the level of teachers, especially in rural areas", and to effe…
291	2006	Ministry of Education	Opinions on Vigorously Promoting the Support of Rural Education by Urban Teachers	Opinions	Provinces, autonomous regions, municipalities directly under the Central Education Department (Education Commission), Xinjiang Production and Construction Corps Education Bureau: "Eleventh Five-Year" period is an important period of development for rural education. In the face of the new situation of building a new socialist countryside and the new requirements of the comprehensive implementation…
292	2006	Ministry of Education	Several Opinions on Implementing the Compulsory Education Law to Further Standardize the Behavior of Compulsory Education	Opinions	Provinces, autonomous regions, municipalities directly under the Central Education Department (Education Commission), Xinjiang Production and Construction Corps Education Bureau: In order to conscientiously implement the newly revised "Law of the People's Republic of China on Compulsory Education", strictly according to the law of the administration, according to the law of education, according t…
293	2006	Ministry of Education	Opinions on Comprehensively Improving the Teaching Quality of Higher Vocational Education	Opinions	In the implementation of the spirit of the Sixth Plenary Session of the 16th CPC Central Committee, efforts to build a harmonious socialist society under the new situation, in order to further implement the spirit of the State Council's Decision on Vigorously Developing Vocational Education, guided by the scientific outlook on development, and to promote the healthy development of higher vocation…
294	2006	Standing Committee of the National People's Congress	Compulsory Education Law of the People's Republic of China	Law	(Adopted at the Fourth Session of the Sixth National People's Congress on April 12, 1986 Revised at the Twenty-second Session of the Standing Committee of the Tenth National People's Congress on June 29, 2006 First amended in accordance with the Decision on Amending the Compulsory Education Law of the People's Republic of China and Five Other Laws of the Standing Committee of the Twelfth National…
295	2007	Ministry of Education	Outline of the Eleventh Five-Year Plan for National Education Development	Outline	First, the situation facing the development of education (a) the "Tenth Five-Year" period of the development of education has made remarkable achievements (b) the construction of a moderately prosperous society in all aspects of the requirements to adhere to the priority development of education Second, the guiding ideology, the development of ideas and the main objectives (a) the guiding ideolog…
296	2007	Ministry of Education, Ministry of Finance	Opinions on the Implementation of "Quality of Undergraduate Teaching and Teaching Reform Project in Higher Education Institutions	Opinions	Provinces, autonomous regions, municipalities directly under the Central Education Department (Education Commission), Finance Department (Bureau), Xinjiang Production and Construction Corps Education Bureau, Finance Department (Bureau), relevant departments (units) of the Department of Education, Finance Department (Bureau), the Ministry of Higher Education: In order to comprehensively implement …
297	2007	General Office of the Ministry of Education	On the implementation of the spirit of the Central Document No. 7 in the new school year to effectively strengthen the school sports work notice	Notification	Provinces, autonomous regions, municipalities directly under the Central Education Department (Education Commission), Xinjiang Production and Construction Corps Education Bureau: "the CPC Central Committee and State Council on strengthening youth sports to enhance the physical fitness of young people's views" (China Development [2007] No. 7) as well as "the Ministry of Education on the study and …
298	2007	General Office of the Ministry of Education	On the implementation of the spirit of the Central Document No. 7 in the new school year to effectively strengthen the school sports work notice	Notification	Provinces, autonomous regions, municipalities directly under the Central Education Department (Education Commission), Xinjiang Production and Construction Corps Education Bureau: "the CPC Central Committee and State Council on strengthening youth sports to enhance the physical fitness of young people's views" (China Development [2007] No. 7) as well as "the Ministry of Education on the study and …
299	2007	Ministry of Education	Opinions on Vigorously Promoting Teacher Training Internships for Teaching Students	Opinions	Provinces, autonomous regions, municipalities directly under the Central Education Department (Education Commission), Xinjiang Production and Construction Corps Education Bureau, the Ministry of Teacher Education: According to the General Office of the State Council forwarded the Ministry of Education and other departments "on the Ministry of Education directly under the teacher training universi…
300	2007	Ministry of Education	Notice on Further Strengthening the Management of Adult Higher Education and Continuing Education in Higher Education Institutions Under the Ministry of Education	Notification	All institutions of higher education under the Ministry: Over the years, adult higher education and continuing education in institutions of higher education under the Ministry have developed rapidly and made great achievements, meeting the diversified demands of the people for higher education, cultivating various kinds of specialists for the cause of socialist modernization, promoting the massif…
301	2007	Ministry of Education	Opinions on Further Deepening Undergraduate Teaching Reform and Comprehensively Improving Teaching Quality	Opinions	Provinces, autonomous regions, municipalities directly under the Central Education Department (Education Commission), Xinjiang Production and Construction Corps Education Bureau, the relevant departments (units) of the Department of Education (Bureau), the Ministry of Higher Education: In order to implement the Central Committee of the CPC and the State Council on the higher education to comprehe…
302	2007	General Office of the State Council	Notice on the Implementation Measures of Free Education for Teacher Training Students in Teacher Training Universities Directly Under the Ministry of Education (for Trial Implementation)	Notification	People's governments of provinces, autonomous regions and municipalities directly under the Central Government, ministries and commissions of the State Council, and agencies directly under the Central Government: Ministry of Education, Ministry of Finance, Central Editor's Office, and Ministry of Personnel, "the Ministry of Education directly under the Teacher Training Universities free education…
303	2007	Ministry of Education	Several Provisions on Management of Private Higher Education Schools	Provisions	Article 1 In order to regulate the operation of private schools (hereinafter referred to as private colleges and universities) that implement higher education above the level of specialization, safeguard the legitimate rights and interests of private college and university organizers, schools, teachers and students, and guide the healthy development of private colleges and universities, these pro…
304	2007	Ministry of Finance, Ministry of Education	Notice on the Issuance of Interim Measures for the Administration of Special Funds for Teacher Quality Improvement Program in Secondary Vocational Schools	Notification	Provinces, autonomous regions, municipalities directly under the Central Government, municipalities with separate plans, Department of Finance (Bureau), Department of Education (Education Commission, Bureau), Xinjiang Production and Construction Corps Finance Bureau, Education Bureau: According to the "State Council on the decision to vigorously develop vocational education" (Guofa 〔2005〕 No. 35)…
305	2007	The Central Committee of the Communist Party of China, the State Council	Opinions on Strengthening Youth Sports to Enhance Youth Physical Fitness	Opinions	Enhancing the physical fitness of young people and promoting the healthy growth of young people is a matter of great importance for the future of the country and the nation. Taking the opportunity of welcoming the 2008 Beijing Olympic Games, it is of great significance to further strengthen youth sports and enhance the physical fitness of young people in order to comprehensively implement the sci…
306	2008	General Office of the Ministry of Education	Notice on the Issuance of the 2008 National Training Program for Primary and Secondary School Teachers	Notification	In order to further increase teacher training, improve teachers' teaching ability and overall quality, and promote the reform of basic education and the implementation of quality education, the Ministry of Education launched the "2008 National Training Plan for Primary and Secondary School Teachers" on July 11th. Vice Minister Chen Xiaoya presided over the launching ceremony, and Minister Zhou Ji…
307	2008	Ministry of Education, Ministry of Health, Ministry of Finance	Circular on the Issuance of the Trial Basic Standards for Physical Education and Hygiene Conditions in National Schools	Notification	Provinces, autonomous regions, municipalities directly under the Central Education Department (Education Commission), Health Department (Bureau), Finance Department (Bureau), Xinjiang Production and Construction Corps Education Bureau, Health Bureau, Finance Bureau: According to the "CPC Central Committee and State Council on strengthening youth sports to enhance the physical fitness of young peo…
308	2008	Ministry of Education, National Committee of the Chinese Trade Union of Education, Culture, Sports, Science and Technology	Circular on the Revision and Issuance of the Code of Ethics for Primary and Secondary School Teachers	Notification	Provinces, autonomous regions, municipalities directly under the Central Education Department (Education Commission), UNESCO (education) trade unions, Xinjiang Production and Construction Corps Education Bureau, education trade unions, the relevant departments (units) of the Department of Education (Bureau): In order to implement the spirit of the seventeenth National Congress of the CPC and the …
309	2008	General Office of the Ministry of Education	Notice on the Organization and Implementation of the "Training Program for Primary and Secondary School Teachers in Earthquake-stricken Areas	Notification	Beijing, Tianjin, Hebei, Shanxi, Liaoning, Jilin, Heilongjiang, Shanghai, Jiangsu, Zhejiang, Anhui, Fujian, Jiangxi, Shandong, Henan, Hubei, Hunan, Guangdong, Chongqing, Sichuan, Shaanxi, Gansu and other provinces and municipalities directly under the Central Government Department of Education (Board of Education): According to the Ministry of Education, "on the implementation of the views of the…
310	2008	General Office of the Ministry of Education	Notice on Organizing and Implementing the 2008 Summer National Distance Training for Teachers of Rural Compulsory Education Schools in Central and Western China	Notification	Relevant provinces, autonomous regions, municipalities directly under the Central Education Department (Education Commission), Xinjiang Production and Construction Corps Education Bureau: In order to strengthen the training of rural teachers in the central and western parts of the country, improve the quality of the rural teaching force, and promote the balanced development of compulsory educatio…
311	2008	General Office of the Ministry of Education	Notice on Organizing and Implementing State-level Training for Backbone Physical Education Teachers in Western Junior High Schools	Notification	Education Department (Education Committee) of relevant provinces, autonomous regions and municipalities, Education Bureau of Xinjiang Production and Construction Corps: In order to implement the requirements of the 17th CPC National Congress on "Strengthening the Teaching Team and Focusing on Improving the Quality of Teachers in Rural Areas", according to the spirit of "Opinions of the State Coun…
312	2008	Ministry of Education	Opinions on Further Deepening the Teaching Reform of Secondary Vocational Education	Opinions	Provinces, autonomous regions, municipalities directly under the Central Education Department (Education Commission), the municipal education bureau, Xinjiang Production and Construction Corps Education Bureau, the relevant departments (units) of the Department of Education (Bureau): In order to implement the spirit of the 17th National Congress of the CPC and the "State Council on the decision t…
313	2008	Central Committee of the Communist Party of China	Decision on Several Major Issues on Promoting Rural Reform and Development	Decision	The Third Plenary Session of the 17th Central Committee of the Communist Party of China (CPC) comprehensively analyzed the situation and tasks, and concluded that on the occasion of the 30th anniversary of the reform and opening-up, it is of great significance to systematically review and summarize the glorious course of reform and development of rural areas in our country as well as the valuable…
314	2009	Department of Higher Education, Ministry of Education	Notice on the Launching of 2009 Modern Distance Education Teachers and Administrators Training Program	Notification	Pilot Universities of Modern Distance Education, Relevant Units: In order to further promote the training of teachers and managers of modern distance education, strengthen the capacity and quality cultivation of teachers and managers of modern distance education, and improve the quality of network education personnel training, the Department of Higher Education of the Ministry of Education has de…
315	2009	Ministry of Education, Ministry of Finance, Ministry of Human Resources and Social Security, Central Editorial Office	On the continuation of the organization and implementation of the "rural compulsory education stage school teachers ad hoc post program" notice	Notification	Shanxi, Inner Mongolia, Anhui, Jiangxi, Henan, Hubei, Hunan, Guangxi, Hainan, Chongqing, Sichuan, Guizhou, Yunnan, Shaanxi, Gansu, Ningxia, Xinjiang, Qinghai Province (autonomous regions and municipalities directly under the Central Government) Department of Education (Board of Education), the Department of Finance (Bureau), the Personnel Office (Bureau), the Office of the Editorial Office, the X…
316	2009	General Office of the Ministry of Education	Notice on Further Improving the Pilot Reform of Graduate Student Training Mechanisms	Notification	Provinces, autonomous regions, municipalities directly under the Central Education Department (Education Commission), Xinjiang Production and Construction Corps Education Bureau, education departments (bureaus) of relevant departments (units), and higher education institutions under the Ministry of Education: Since 2006, the Ministry of Education has supported and promoted some higher education i…
317	2009	General Office of the Ministry of Education	Notice on the Issuance of the 2009 National Training Program for Primary and Secondary School Teachers	Notification	Provinces, autonomous regions, municipalities directly under the Central Education Department (Education Commission), Xinjiang Production and Construction Corps Education Bureau, teacher training universities directly under the Ministry of Education: In order to implement the requirements of the 17th CPC National Congress on "Strengthening the Teaching Force Construction, Focusing on Improving th…
318	2009	General Office of the Ministry of Education	Notice on the Organization and Implementation of the 2009 Distance Training Program for Teachers in the Experimental Provinces of the Curriculum Reform of General High Schools	Notification	Hebei, Inner Mongolia, Hubei, Yunnan Province (autonomous region) Department of Education: According to the overall deployment of the national training program for primary and secondary school teachers, the Ministry of Education decided to organize and implement the "2009 General High School Curriculum Reform Experimental Provincial Teachers Distance Training Project", is now notified of the rele…
319	2009	General Office of the Ministry of Education	Notice on Organizing and Implementing the 2009 Training Program for Backbone Teachers of Primary and Secondary Schools in Central and Western Regions	Notification	The relevant provinces, autonomous regions, municipalities directly under the Central Education Department (Education Commission), Xinjiang Production and Construction Corps Education Bureau, the Ministry of Education under the Ministry of Teacher Education: In order to strengthen the construction of teachers in the central and western regions, and to promote the improvement of the quality of bas…
320	2009	General Office of the Ministry of Education	Notice on Organizing and Implementing the 2009 Distance Training Program for Teachers of Rural Compulsory Education Schools in the Central and Western Regions	Notification	In order to strengthen the training of rural teachers in the central and western regions, improve the quality of the rural teaching force, and promote the balanced development of compulsory education, according to the overall deployment of the national training program for primary and secondary school teachers, the Ministry of Education has decided to organize the implementation of the "Distance …
321	2009	General Office of the Ministry of Education	Notice on the Organization and Implementation of National Training for Backbone Teachers of Physical Education and Art in Primary and Secondary Schools in Central and Western China	Notification	Relevant provinces, autonomous regions, municipalities directly under the Central Education Department (Education Commission), Xinjiang Production and Construction Corps Education Bureau, Northeast Normal University, Xiamen University: According to the spirit of the 17th National Congress of the CPC on "Strengthening the construction of the teaching force, focusing on improving the quality of tea…
322	2009	General Office of the Ministry of Education	Notice on the implementation of the 2009 "Rural Compulsory Education Stage School Teachers Ad Hoc Positions Program".	Notification	Shanxi, Inner Mongolia, Anhui, Jiangxi, Henan, Hubei, Hunan, Guangxi, Hainan, Chongqing, Sichuan, Guizhou, Yunnan, Shaanxi, Gansu, Ningxia, Xinjiang, Qinghai provinces, autonomous regions, municipalities directly under the Central Education Department (Education Commission), Xinjiang Production and Construction Corps Education Bureau: According to the "General Office of the State Council on the s…
323	2009	Ministry of Education	Notice on Further Improving the Supplementary Work of Primary and Secondary School Teachers	Notification	Provinces, autonomous regions, municipalities directly under the Central Education Department (Education Commission), Xinjiang Production and Construction Corps Education Bureau: According to the spirit of the 17th National Congress of the CPC, the Third Plenary Session of the 17th Central Committee of the CPC Central Committee on strengthening the construction of the teaching force, and the "Not…
324	2009	Ministry of Education	Notice on the Implementation of the 2010 Master Teacher Training Program for Rural School Education	Notification	The Department of Education (Education Commission) of each province, autonomous region and municipality directly under the Central Government, the Admission Committee of Higher Education Institutions, and the relevant higher education institutions: Since the implementation of the "Master of Education in Rural Schools Teacher Cultivation Program" in 2004, positive results have been achieved, and a…
325	2009	Standing Committee of the National People's Congress	Education Law of the People's Republic of China (as amended in 2009)	Law	Documents Issued by the Standing Committee of the National People's Congress in 2009The Education Law of the People's Republic of China (2009 Amendment) is a law and regulation issued by the Standing Committee of the National People's Congress on August 27, 2009, and came into effect on September 01, 1995. Chinese Name Education Law of the People's Republic of China (2009 Amendment) Issuing Depar…
326	2010	Department of Teacher Education, Ministry of Education	Circular on the Issuance of the Work Points of the Department of Teacher Education in 2010	Notification	Education Departments (Education Commissions) of Provinces, Autonomous Regions and Municipalities directly under the Central Government, Education Bureaus of Municipalities with Planned Separate Structures, Education Bureaus of Xinjiang Production and Construction Corps, and Teachers' Training Universities under the Ministry of Education: In accordance with the Ministry of Education's 2010 Annual…
327	2010	Ministry of Education	Outline of the National Medium- and Long-Term Education Reform and Development Plan (2010-2020)	Outline	Table of Contents Preface Part I Overall Strategy Chapter 1 Guiding Thought and Working Policy (I) Guiding Thought (II) Working Policy Chapter 2 Strategic Objectives and Strategic Themes (III) Strategic Objectives (IV) Strategic Themes Part II Development Tasks Chapter 3 Pre-school Education (V) Basically Popularize Pre-school Education (VI) Clarify the Government's Responsibilities (VII) Focus o…
328	2010	General Office of the State Council	Circular on the Pilot Reform of the National Education System	Notification	People's governments of provinces, autonomous regions and municipalities directly under the Central Government, ministries and commissions of the State Council, and institutions directly under the Central Government: In order to further deepen the reform of the education system, according to the deployment of the "Outline of the National Medium- and Long-Term Plan for Educational Reform and Devel…
329	2010	Ministry of Education and Ministry of Finance	Notice on the Implementation of the National Training Program for Primary and Secondary School Teachers	Notification	Provinces, autonomous regions, municipalities directly under the Central Education Department (Education Commission), Department of Finance (Bureau), Xinjiang Production and Construction Corps Education Bureau, Finance Bureau: attaches great importance to the implementation of the "National Training Program" in the new period of educational reform and development of the overall quality of teacher…
330	2010	General Office of the Ministry of Education	Notice on the Organization and Implementation of the "National Training Plan - 2010 Distance Training Program for Teachers from Experimental Provinces on Curriculum Reform in General High Schools	Notification	Chongqing, Sichuan, Guizhou, Tibet, Gansu Province, autonomous regions, municipalities directly under the Central Education Department (Education Commission): According to the "Ministry of Education on the issuance of <2010 primary and secondary school teachers national training program - demonstration project implementation plan> notice" (Teachers 〔2010〕 No. 1) the overall deployment of the Mini…
331	2010	General Office of the Ministry of Education	Notice on the Organization and Implementation of the "National Training Plan - 2010 Distance Training Program for Teachers from Experimental Provinces on Curriculum Reform in General High Schools	Notification	Chongqing, Sichuan, Guizhou, Tibet, Gansu Province, autonomous regions, municipalities directly under the Central Education Department (Education Commission): According to the "Ministry of Education on the issuance of <2010 primary and secondary school teachers national training program - demonstration project implementation plan> notice" (Teachers 〔2010〕 No. 1) the overall deployment of the Mini…
332	2010	General Office of the Ministry of Education	Notice on the Organization and Implementation of "National Training Plan - 2010 Training Program for Key Teachers of Primary and Secondary Schools	Notification	Provinces, autonomous regions, municipalities directly under the Central Education Department (Education Commission), Xinjiang Production and Construction Corps Education Bureau, the relevant higher education institutions under the Ministry of Education: In order to strengthen the construction of primary and secondary school teachers and to promote the improvement of the quality of basic educatio…
333	2010	General Office of the Ministry of Education	Notice on the Organization and Implementation of the "National Training Plan - 2010 Primary and Secondary School Physical Education and Art Backbone Teacher Training Project".	Notification	Relevant provinces, autonomous regions, municipalities directly under the Central Education Department (Education Commission), Xinjiang Production and Construction Corps Education Bureau, Northeast Normal University, Xiamen University: According to the "Ministry of Education on the issuance of the <2010 primary and secondary school teachers national training program - demonstration project implem…
334	2010	General Office of the Ministry of Education	Notice on the Preparation of the "Twelfth Five-Year Plan" for Educational Development	Notification	Provinces, autonomous regions, municipalities directly under the Central Education Department (Education Commission), the municipal education bureau, Xinjiang Production and Construction Corps Education Bureau: According to the National Development and Reform Commission on the twelfth five-year plan for national economic and social development of the preparation of the unified deployment of the e…
335	2010	Ministry of Education	Notice on the Pilot Work of Comprehensive Reform of Graduate Professional Degree Education	Notification	Education Department (Education Commission) of each province, autonomous region and municipality directly under the Central Government, Education Bureau of Xinjiang Production and Construction Corps, Education Department (Bureau) of relevant departments (units), and higher education institutions under the Ministry of Education: Since China launched the postgraduates' professional degree education…
336	2010	Ministry of Education	Circular on Conscientiously Studying and Implementing the Spirit of the National Education Work Conference and Comprehensively Implementing the Outline of Education Reform and Development Plan	Notification	Department of Education (Education Commission) of each province, autonomous region and municipality directly under the Central Government, Education Bureau of each city under the central government, Education Bureau of Xinjiang Production and Construction Corps, Education Department (Bureau) of relevant departments (units), and higher education institutions under the Ministry of Education: In the…
337	2010	Ministry of Education	Opinions on Deepening Basic Education Curriculum Reform and Further Promoting Quality Education	Opinions	Provinces, autonomous regions, municipalities directly under the Central Education Department (Education Commission), the municipal education bureau, the Xinjiang Production and Construction Corps Education Bureau: In order to fully implement the spirit of the 17th National Congress of the CPC, the implementation of the scientific concept of development, to adapt to the comprehensive construction…
338	2010	Ministry of Education	Notice on the Issuance of the 2010 National Training Program for Primary and Secondary School Teachers - Implementation Plan for Demonstration Projects	Notification	Education Department (Education Commission) of each province, autonomous region and municipality directly under the Central Government, and Education Bureau of Xinjiang Production and Construction Corps: The 2010 National Training Program for Primary and Secondary School Teachers - Implementation Plan for Demonstration Projects is hereby issued to you. Please attach great importance to it, organi…
339	2010	Ministry of Education	Notice on the Organization of Declaring the Pilot Reform of National Education System	Notification	Provinces, autonomous regions, municipalities directly under the Central Education Department (Education Commission), Xinjiang Production and Construction Corps Education Bureau, relevant departments (units) Education Department (Bureau), the Ministry of Higher Education: Since the "Outline of the National Medium- and Long-Term Educational Reform and Development Plan (2010-2020)" is openly solici…
340	2010	Ministry of Education	Circular on the Issuance of the Action Plan for Reform and Innovation in Secondary Vocational Education (2010-2012)	Notification	Ministry of Education on the issuance of "Secondary Vocational Education Reform and Innovation Action Plan (2010-2012)" Notice Teaching Vocational [2010] No. 13 Provinces, autonomous regions, municipalities directly under the Central Government Department of Education (Education Commission), the Education Bureau of the municipalities separately listed in the plan, the Bureau of Education of the X…
341	2010	Party Group of the Ministry of Education of the People's Republic of China	Notice on Further Study and Implementation of the Spirit of the Fifth Plenary Session of the Seventeenth Central Committee of the CPC on the Implementation of the Tasks Put Forward by the Proposals of the Twelfth Five-Year Plan on Educational Work	Notification	各省、自治区、直辖市党委教育工作部门、教育厅（教委），新疆生产建设兵团教育局，部属各高等学校党委：为深入学习贯彻党的十七届五中全会精神，落实《中共中央关于制定国民经济和社会发展第十二个五年规划的建议》（以下简称《“十二五 (hereinafter referred to as the "Twelfth Five-Year Plan Recommendations") on the work of education put forward various tasks, and comprehensively promote the scientific development of the cause of education, is hereby notified of the relevant requirements as follows: First, in-depth stud…
342	2011	Department of Higher Education, Ministry of Education	Notice on Announcement of Network Training Program for College Teachers in the First Half of 2011	Notification	Provinces, autonomous regions, municipalities directly under the Central Education Department (Education Commission), Xinjiang Production and Construction Corps Education Bureau: In order to widely disseminate the results of the construction of quality projects, effectively promote the application and sharing of high-quality teaching results, and constantly improve the teaching level of college t…
343	2011	Department of Higher Education, Ministry of Education	On the organization and implementation of 2011 senior training courses for young backbone teachers in institutions of higher education project notice	Notification	Provinces, autonomous regions, municipalities directly under the Central Education Department (Education Commission), Xinjiang Production and Construction Corps Education Bureau, the relevant units: In order to fully implement the "National Medium and Long-Term Education Reform and Development Plan Outline (2010-2020)", and to further improve the business level of young backbone teachers in colle…
344	2011	Ministry of Education and Ministry of Finance	Opinions on the Implementation of "Quality of Undergraduate Teaching and Teaching Reform Project in Colleges and Universities" during the "12th Five-Year Plan" Period	Opinions	Provinces, autonomous regions, municipalities directly under the Central Education Department (Education Commission), Finance Department (Bureau), Xinjiang Production and Construction Corps Education Bureau, Finance Department (Bureau), relevant departments (units) Education Department (Bureau), Finance Department (Bureau), the Ministry of Higher Education: In order to implement the spirit of Gen…
345	2011	Ministry of Education, Ministry of Finance	Notice on the Implementation of National Training Program for Early Childhood Teachers	Notification	Provinces, autonomous regions, municipalities directly under the Central Education Department (Education Commission), Department of Finance (Bureau), Xinjiang Production and Construction Corps Education Bureau, Finance Bureau: In order to implement the "State Council on the current development of preschool education of a number of opinions" (Guo Fa [2010] No. 41) and "Ministry of Finance and Educ…
346	2011	Ministry of Education of the People's Republic of China, Ministry of Finance of the People's Republic of China, September 5, 2011	Circular on the Issuance of Code of Ethics for Teachers in Higher Education Institutions	Notification	Provinces, autonomous regions, municipalities directly under the Central Education Department (Education Commission), UNESCO (education) trade unions, Xinjiang Production and Construction Corps Education Bureau, education trade unions, the relevant departments (units) of the Department of Education (Bureau), the Ministry of Education directly under the higher education institutions:In order to im…
347	2011	General Office of the Ministry of Education, General Office of the Ministry of Finance	Notice on the Announcement of the Results of the Review of the National Training Program for Early Childhood Teachers in 2011	Notification	The relevant provinces, autonomous regions, municipalities directly under the Central Education Department (Education Commission), Department of Finance (Bureau), Xinjiang Production and Construction Corps Education Bureau, Finance Bureau: In accordance with the "Ministry of Education and Ministry of Finance on the implementation of early childhood teachers national training program notice" (Teac…
348	2011	General Office of the Ministry of Education, General Office of the Ministry of Finance	Notice on the Implementation of the 2011 National Training Program for Primary and Secondary School Teachers	Notification	Provinces, autonomous regions, municipalities directly under the Central Education Department (Education Commission), Finance Department (Bureau), Xinjiang Production and Construction Corps Education Bureau, Finance Bureau: In order to implement the spirit of the National Education Work Conference and the Outline of Education Planning, to promote the implementation of the "National Training Progr…
349	2011	General Office of the Ministry of Education, General Office of the Ministry of Finance	On doing a good job in 2011 rural compulsory education stage school teachers ad hoc post program related to the implementation of the work of the notice	Notification	Hebei, Shanxi, Inner Mongolia, Jilin, Heilongjiang, Anhui, Jiangxi, Henan, Hubei, Hunan, Guangxi, Hainan, Chongqing, Sichuan, Guizhou, Yunnan, Shaanxi, Gansu, Ningxia, Qinghai provinces, autonomous regions, municipalities directly under the Central Education Department (Education Commission), the Department of Finance (Bureau), the Xinjiang Production and Construction Corps Education Bureau, Fina…
350	2011	General Office of the Ministry of Education	Notice on the Implementation of "Physical Education and Art 2+1 Program" in Primary and Secondary Schools at Compulsory Education Stage	Notification	Provinces, autonomous regions, municipalities directly under the Central Education Department (Education Commission), Xinjiang Production and Construction Corps Education Bureau: In order to implement the "National Medium- and Long-Term Educational Reform and Development Plan (2010-2020)" (hereinafter referred to as the "Outline of Educational Planning") on the requirements of "adhering to the ov…
351	2011	General Office of the Ministry of Education	On the organization and implementation of the "National Training Plan (2011)" - county-level teacher training institutions trainer distance training project notice	Notification	Provinces, autonomous regions, municipalities directly under the Central Education Department (Education Commission), Xinjiang Production and Construction Corps Education Bureau, the relevant units: According to the "Office of the Ministry of Education Office of the Ministry of Finance Office on the 2011 "primary and secondary school teachers national training program" implementation of the notic…
352	2011	General Office of the Ministry of Education	Notice on the Organization and Implementation of the "National Training Plan (2011)" - Distance Training Program for Compulsory Education Backbone Teachers	Notification	Beijing, Tianjin, Liaoning, Jiangsu, Zhejiang, Fujian, Shandong, Guangdong Province, municipalities directly under the Central Education Department (Education Commission), the relevant units: According to the "Office of the Ministry of Education General Office of the Ministry of Finance General Office of the Ministry of Education on the 2011 "primary and secondary school teachers national trainin…
353	2011	General Office of the Ministry of Education	Notice on the Organization and Implementation of the "National Training Plan (2011)" - Demonstration Intensive Training Program for Primary and Secondary School Teachers	Notification	According to the "Notice of the General Office of the Ministry of Education and the General Office of the Ministry of Finance on the Implementation of the National Training Program for Primary and Secondary School Teachers in 2011" (Teachers' Office [2011] No. 2), the overall deployment of the National Training Program for Primary and Secondary School Teachers (2011), it has been decided to organ…
354	2011	General Office of the Ministry of Education	Notice on Doing a Good Job in 2011 for Teachers on Special Post to Study for Master of Education on the Job	Notification	Hubei, Guangxi, Hainan, Chongqing, Sichuan, Guizhou, Yunnan, Shaanxi, Gansu, Ningxia, Qinghai, Xinjiang and other provinces, autonomous regions and municipalities directly under the Central Degree Committee, Department of Education (Education Commission), Xinjiang Production and Construction Corps Education Bureau, the relevant higher education institutions: In order to implement the "Ministry of…
355	2011	Ministry of Education, Ministry of Finance	On the implementation of vocational colleges and universities to improve the quality of teachers to improve the views of the program	Opinions	Provinces, autonomous regions, municipalities directly under the Central Education Department (Education Commission), Department of Finance (Bureau), the municipal education bureau, Bureau of Finance, Xinjiang Production and Construction Corps Education Bureau, Bureau of Finance: In order to implement the spirit of the National Conference on Education and the National Medium and Long-Term Educati…
356	2011	Ministry of Education, National Development and Reform Commission, Ministry of Science and Technology, Ministry of Finance, Ministry of Human Resources and Social Security, Ministry of Water Resources, Ministry of Agriculture, State Forestry Administration, State Grain Administration	Opinions on Accelerating the Development of Rural-oriented Vocational Education	Opinions	Provinces, autonomous regions and municipalities directly under the Central Government, the Department of Education (Education Commission), the Development and Reform Commission, the Department of Science and Technology (Bureau), the Department of Finance (Bureau), the Department of Human Resources and Social Security (Bureau), the Department of Water Conservancy (Bureau), the Department of Agric…
357	2011	Ministry of Education	Opinions on Strengthening the Teaching Staff Construction of Secondary Vocational Schools during the 12th Five-Year Plan Period	Opinions	Provinces, autonomous regions and municipalities directly under the Central Education Department (Education Commission), the Education Bureau of the municipalities separately listed in the plan, the Education Bureau of the Xinjiang Production and Construction Corps: In order to fully implement the spirit of the National Education Work Conference and the "Outline of the National Medium- and Long-T…
358	2011	Ministry of Education	Opinions on Vigorously Strengthening the Training of Primary and Secondary School Teachers	Opinions	Provinces, autonomous regions, municipalities directly under the Central Education Department (Education Commission), Xinjiang Production and Construction Corps Education Bureau, the relevant units: In order to implement the spirit of the National Education Work Conference and the Outline of Education Planning, the construction of high-quality professional teachers, is now on the current and futu…
359	2011	Ministry of Education	Opinions on Vigorously Promoting Teacher Education Curriculum Reform	Opinions	Provinces, autonomous regions, municipalities directly under the Central Education Department (Education Commission), Xinjiang Production and Construction Corps Education Bureau, the Ministry of Teacher Education: In order to implement the Outline of the Education Plan, deepen the reform of teacher education, comprehensively improve the quality of teacher training, and build a high-quality and pr…
360	2011	Ministry of Education	Notice on the Announcement of the Qualified List for the Evaluation of National Key Construction Vocational Education Teacher Training Bases and National Vocational Education Teacher Professional Skills Training Demonstration Units	Notification	Provinces, autonomous regions and municipalities directly under the Central Government Education Department (Education Commission), Education Bureau of cities with separate programs, Education Bureau of Xinjiang Production and Construction Corps, National Key Construction Vocational Education Teacher Training Bases, National Vocational Education Teacher Professional Skills Training Demonstration …
361	2011	Ministry of Education	Opinions on Further Improving the Teacher Training System for Vocational Education	Opinions	Provinces, autonomous regions and municipalities directly under the Central Education Department (Education Commission), the Education Bureau of the municipalities separately listed in the plan, the Education Bureau of the Xinjiang Production and Construction Corps: In order to implement the spirit of the National Conference on Education and the National Medium and Long-Term Educational Reform an…
362	2011	Ministry of Education	Opinions on Promoting the Reform and Innovation of Higher Vocational Education and Leading the Scientific Development of Vocational Education	Opinions	Department of Education (Education Commission) of each province, autonomous region and municipality directly under the Central Government, and Education Bureau of Xinjiang Production and Construction Corps: In order to deeply implement the spirit of General Secretary Hu Jintao's important speech at the conference celebrating the 100th anniversary of the founding of Tsinghua University and the "Ou…
363	2011	Ministry of Education	Guiding Opinions on Promoting the Coordinated Development of Secondary and Higher Vocational Education	Opinions	Department of Education (Education Commission) of each province, autonomous region and municipality directly under the Central Government, and Education Bureau of Xinjiang Production and Construction Corps: In order to comprehensively implement the "Outline of the National Medium- and Long-Term Educational Reform and Development Plan (2010-2020)" on the formation of a modern vocational education …
364	2011	Ministry of Education	Notice on the Issuance of the Medium- and Long-Term Plan for the Development of National Education Talents (2010-2020)	Notification	Provinces, autonomous regions, municipalities directly under the Central Education Department (Education Commission), Xinjiang Production and Construction Corps Education Bureau, the relevant departments (units) Education Department (Bureau), the Ministry of Higher Education: Hereby the National Medium- and Long-Term Plan for the Development of Educational Talents (2010-2020) (referred to as the …
365	2012	Ministry of Education	Circular on Opinions on Improving and Promoting Free Education for Teacher Trainees	Notification	Beijing, February 16 (Reporter Liu Huarong) The Ministry of Education held a working conference on improving and promoting free education for teacher educators in the ministry-affiliated teacher training universities in Beijing today to convey and arrange for the deployment of the implementation of the "Opinions on Improving and Promoting Free Education for Teacher Educators", and to study the en…
366	2012	Ministry of Education	Circular on the Issuance of the Twelfth Five-Year Plan for the Development of the National Education Program	Notification	Education Department (Education Commission) of each province, autonomous region and municipality directly under the Central Government, Education Bureau of each city with separate plans, Education Bureau of Xinjiang Production and Construction Corps, and higher education institutions under the Ministry of Education: In order to implement the "Outline of the National Medium- and Long-Term Educatio…
367	2012	State Council	Opinions on Strengthening the Teaching Staff	Opinions	Teachers are the foundation of the development of education, and the key to improving the quality of education and running a good education to the satisfaction of the people. The CPC Central Committee and the State Council have always attached great importance to the construction of the teaching force. Since the reform and opening up, especially since the 16th National Congress of the CPC, all re…
368	2012	State Council	Opinions on Further Advancing the Balanced Development of Compulsory Education	Opinions	In order to implement the "Outline of the National Medium- and Long-Term Education Reform and Development Plan (2010-2020)", consolidate and improve the level of nine-year compulsory education, and deeply promote the balanced development of compulsory education, the following opinions are put forward. First, fully understand the significance of the balanced development of compulsory education in …
369	2012	Ministry of Education, Ministry of Finance, Ministry of Human Resources and Social Security, State-owned Assets Supervision and Administration Commission of the State Council	On the Issuance of Measures for the Administration of Part-time Teachers in Vocational Schools	Notification	Chapter I General Provisions Article 1 In order to implement the "Outline of the National Medium- and Long-Term Education Reform and Development Plan (2010-2020)", "Decision of the State Council on Vigorously Developing Vocational Education" and "Opinions of the State Council on Strengthening the Construction of Teaching Staff", to improve the management system of part-time teachers in vocational…
370	2012	Ministry of Education, National Development and Reform Commission, Ministry of Finance	Opinions on Deepening the Reform of Teacher Education	Opinions	Provinces, autonomous regions, municipalities directly under the Central Education Department (Education Commission), Development and Reform Commission, Finance Department (Bureau), Xinjiang Production and Construction Corps Education Bureau, Development and Reform Commission, Finance Bureau, the Ministry of Teacher Education: In order to thoroughly implement the "Outline of the National Medium- …
371	2012	Ministry of Education, Central Editorial Office, Ministry of Finance, Ministry of Human Resources and Social Security	Opinions on Strengthening Kindergarten Teachers	Opinions	Provinces, autonomous regions, municipalities directly under the Central Education Department (Education Commission), Office of the Editorial Office, Finance Department (Bureau), Human Resources and Social Security Department (Bureau), Xinjiang Production and Construction Corps Education Bureau, Office of the Editorial Office, Finance Bureau, Personnel Bureau, Bureau of Labor and Social Security:…
372	2012	Ministry of Education, Central Editorial Office, National Development and Reform Commission, Ministry of Finance, Ministry of Human Resources and Social Security	Opinions on Vigorously Promoting the Construction of Rural Compulsory Education Teacher Teams	Opinions	Provinces, autonomous regions, municipalities directly under the Central Education Department (Education Commission), the Editorial Office, the Development and Reform Commission, the Finance Department (Bureau), Human Resources and Social Security Department (Bureau), Xinjiang Production and Construction Corps Education Bureau, the Editorial Office, the Development and Reform Commission, the Fina…
373	2012	Ministry of Education, Central Organization Department, Central Propaganda Department, National Development and Reform Commission, Ministry of Finance, Ministry of Human Resources and Social Security	Opinions on Strengthening the Construction of Young Teachers in Colleges and Universities	Opinions	Provinces, autonomous regions and municipalities directly under the Central Government Department of Education (Education Commission), Organization Department of the Party Committee, Propaganda Department of the Party Committee, Development and Reform Commission, Department (Bureau) of Finance, Department (Bureau) of Human Resources and Social Security, Education Bureau, Organization Department o…
374	2012	General Office of the Ministry of Education, General Office of the Ministry of Finance	Notice on the Implementation of the 2012 National Training Plan	Notification	Provinces, autonomous regions, municipalities directly under the Central Education Department (Education Commission), Department of Finance (Bureau), Xinjiang Production and Construction Corps Education Bureau, Finance Bureau: In order to standardize the management and improve the quality, based on extensive research and performance evaluation, we are now doing a good job of the 2012 "National Tr…
375	2012	General Office of the Ministry of Education General Office of the Ministry of Finance	Notice on Doing a Good Job of Implementing the 2012 Rural Compulsory Education School Teachers Ad Hoc Position Plan	Notification	Hebei, Shanxi, Inner Mongolia, Jilin, Heilongjiang, Anhui, Jiangxi, Henan, Hubei, Hunan, Guangxi, Hainan, Chongqing, Sichuan, Guizhou, Yunnan, Shaanxi, Gansu, Ningxia, Qinghai provinces, autonomous regions, municipalities directly under the Central Government Department of Education (Board of Education), Department of Finance (Bureau), Xinjiang Production and Construction Corps, Bureau of Educati…
376	2012	General Office of the Ministry of Education, General Office of the Ministry of Finance	Notice on Doing a Good Job in 2012 Project Declaration of Vocational College Teachers' Quality Improvement Program	Notification	Provinces, autonomous regions, municipalities directly under the Central Education Department (Education Commission), Department of Finance (Bureau), the plan of the municipal education bureau, Bureau of Finance, Xinjiang Production and Construction Corps Education Bureau, Bureau of Finance, the national focus on the construction of vocational education teacher training training bases: According …
377	2012	General Office of the Ministry of Education	Notice on Announcing the Training Institutions of "National Training Program" - Demonstration Intensive Training Project	Notification	Provinces, autonomous regions, municipalities directly under the Central Education Department (Education Commission), Xinjiang Production and Construction Corps Education Bureau, the relevant units: According to the "Ministry of Education, the Ministry of Finance on the implementation of the" primary and secondary school teachers national training program "notice" (Teachers 〔2010〕 No. 4) the spir…
378	2012	General Office of the Ministry of Education	Notice on the Announcement of the Second Batch of Teachers' Distance Training Institutions under the National Training Program	Notification	Provinces, autonomous regions, municipalities directly under the Central Education Department (Education Commission), Xinjiang Production and Construction Corps Education Bureau, the relevant units: According to the "Ministry of Education, the Ministry of Finance on the implementation of the" primary and secondary school teachers National Training Plan "Notice" (Teachers 〔2010〕 No. 4), the Minist…
379	2012	General Office of the Ministry of Education	Notice on Issuing the Project Tasks of Vocational College Teachers' Quality Improvement Program in 2011	Notification	Provinces, autonomous regions, municipalities directly under the Central Education Department (Education Commission), the Education Bureau of the municipalities separately listed in the plan, the Education Bureau of the Xinjiang Production and Construction Corps, the national key construction of vocational education teacher training bases: According to the "Ministry of Education and Ministry of F…
380	2012	General Office of the Ministry of Education	Notice on Doing a Good Job in 2012 for Teachers with Special Post to Study Master of Education on the Job	Notification	Hebei, Shanxi, Inner Mongolia, Jilin, Heilongjiang, Anhui, Jiangxi, Henan, Hubei, Hunan, Guangxi, Hainan, Chongqing, Sichuan, Guizhou, Yunnan, Shaanxi, Gansu, Ningxia, Qinghai, Xinjiang and other provinces, autonomous regions, municipalities directly under the Central Degree Committee, Department of Education (Education Commission), Xinjiang Production and Construction Corps Education Bureau, the…
381	2012	Ministry of Education of the People's Republic of China, Propaganda Department of the Central Committee of the Communist Party of China, Ministry of Finance of the People's Republic of China, Ministry of Culture of the People's Republic of China, General Staff Department of the People's Liberation Army, General Political Department of the People's Liberation Army, and Central Committee of the Com…	Opinions on Further Strengthening Practical Education in Colleges and Universities	Opinions	Provinces, autonomous regions and municipalities directly under the Central Government, the Party Committee Propaganda Department, the Party Committee Education Department, the Education Department (Education Commission), the Finance Department, the Culture Department, the Youth League Committee, the Party Committee Propaganda Department, the Education Bureau, the Finance Bureau, the Culture Bure…
382	2012	Ministry of Education, Development and Reform Commission, Ministry of Finance, General Administration of Sports	Circular on Several Opinions on Further Strengthening School Sports Work	Notification	People's governments of provinces, autonomous regions and municipalities directly under the Central Government, ministries and commissions of the State Council, and organizations directly under the Central Government: The Ministry of Education, the Development and Reform Commission, the Ministry of Finance, and the General Administration of Physical Education and Sport have agreed to the Several …
383	2012	Ministry of Education	Opinions on Comprehensively Improving the Quality of Higher Education	Opinions	Provinces, autonomous regions, municipalities directly under the Central Education Department (Education Commission), Xinjiang Production and Construction Corps Education Bureau, relevant departments (units) Education Department (Bureau), the Ministry of Higher Education: In order to thoroughly implement the spirit of General Secretary Hu Jintao's important speech in the celebration of the 100th …
384	2012	Ministry of Education	Opinions on Promoting the Development of Secondary Vocational Education in Xinjiang	Opinions	Provinces, autonomous regions and municipalities directly under the Central Government Department of Education (Education Commission), the Education Bureau of each separately listed city in the plan, the Education Bureau of Xinjiang Production and Construction Corps: Vigorously developing secondary vocational education is an important part of the Central Government's strategic plan for Xinjiang, …
385	2012	Ministry of Education	Circular on the Issuance of Thematic Planning for Higher Education	Notification	The Education Department (Education Commission) of each province, autonomous region and municipality directly under the Central Government, the Education Bureau of Xinjiang Production and Construction Corps, the Education Department (Bureau) of the relevant departments (units), and the institutions of higher education under the Ministry of Education: Hereby, we are issuing the "Thematic Planning …
386	2012	Ministry of Education	Circular on the Issuance of the Highlights of the Work of the Ministry of Education in 2012	Notification	Provinces, autonomous regions, municipalities directly under the Central Education Department (Education Commission), the municipal education bureau, Xinjiang Production and Construction Corps Education Bureau, the relevant departments (units) Education Department (Bureau), the Ministry of Higher Education: Hereby the "Ministry of Education in 2012 Work Points" is issued to you, please combined w…
387	2012	Ministry of Education	Notice on the Issuance of Professional Standards for Kindergarten Teachers (for Trial Implementation), Professional Standards for Elementary School Teachers (for Trial Implementation) and Professional Standards for Secondary School Teachers (for Trial Implementation)	Notification	Provinces, autonomous regions, municipalities directly under the Central Education Department (Education Commission), Xinjiang Production and Construction Corps Education Bureau, the Ministry of Teacher Education: In order to implement the spirit of the Sixth Plenary Session of the Seventeenth Central Committee of the Communist Party of China (CPC), implement the Outline of the Plan for Education…
388	2013	Ministry of Education, National Development and Reform Commission, Ministry of Finance	Circular on the Issuance of the Plan for Revitalizing Higher Education in the Central and Western Regions (2012-2020)	Notification	Relevant provinces, autonomous regions, municipalities directly under the Central Education Department (Education Commission), Development and Reform Commission, Department of Finance (Bureau), Xinjiang Production and Construction Corps Education Bureau, Development and Reform Commission, Finance Bureau: In order to implement the "National Medium and Long-Term Educational Reform and Development P…
389	2013	General Office of the Ministry of Education, General Office of the Ministry of Finance	Notice on Doing a Good Job in Implementing the 2013 National Training Program	Notification	Provinces, autonomous regions, municipalities directly under the Central Education Department (Education Commission), Finance Department (Bureau), Xinjiang Production and Construction Corps Education Bureau, Finance Bureau: In order to implement the spirit of the National Conference on Teachers' Work, to further deepen the reform of the teacher training mode, to comprehensively improve the qualit…
390	2013	General Office of the Ministry of Education, General Office of the Ministry of Finance	Notice on Doing a Good Job in Implementing the 2013 Rural Compulsory Education School Teachers' Ad Hoc Position Scheme	Notification	Hebei, Shanxi, Inner Mongolia, Jilin, Heilongjiang, Anhui, Jiangxi, Henan, Hubei, Hunan, Guangxi, Hainan, Chongqing, Sichuan, Guizhou, Yunnan, Shaanxi, Gansu, Ningxia, Qinghai provinces, autonomous regions, municipalities directly under the Central Education Department (Education Commission), the Department of Finance (Bureau), the Xinjiang Production and Construction Corps Education Bureau, Fina…
391	2013	General Office of the Ministry of Education, General Office of the Ministry of Finance	Notice on the Issuance of Three Documents, Including the Measures for the Management of the Demonstration Intensive Training Program of the National Training Program	Notification	Provinces, autonomous regions, municipalities directly under the Central Education Department (Education Commission), Finance Department (Bureau), Xinjiang Production and Construction Corps Education Bureau, Finance Bureau, the relevant units: In order to further standardize the management of the national teacher training program, according to the "Ministry of Education Ministry of Finance on the…
392	2013	General Office of the Ministry of Education	Notice on Comprehensively Strengthening Teachers' Legal Education	Notification	Department of Education (Education Commission) of each province, autonomous region and municipality directly under the Central Government, Education Bureau of each separately listed city, and Education Bureau of Xinjiang Production and Construction Corps: In order to implement the "Outline of the National Medium- and Long-Term Educational Reform and Development Plan (2010-2020)" (hereinafter refe…
393	2013	Ministry of Education	Opinions on Deepening Comprehensive Reform in Education in 2013	Opinions	Provinces, autonomous regions, municipalities directly under the Central Education Department (Education Commission), Xinjiang Production and Construction Corps Education Bureau, the Ministry of Higher Education: In order to thoroughly implement the requirements and deployments of the Party's 18th National Congress on the deepening of the comprehensive reform of the field of education, we now put…
394	2013	Ministry of Education	Opinions on Establishing and Improving the Long-term Mechanism for Building Teachers' Morality in Primary and Secondary Schools	Opinions	Provinces, autonomous regions, municipalities directly under the Central Education Department (Education Commission), Xinjiang Production and Construction Corps Education Bureau, the Ministry of Education, Teacher Training University: Teachers are the foundation of education, and teacher ethics is the soul of teachers. For a long time, the majority of primary and secondary school teachers across …
395	2013	Ministry of Education	Guiding Opinions on Deepening the Reform of Primary and Secondary School Teacher Training Models to Comprehensively Improve Training Quality	Opinions	Education Department (Education Commission) of each province, autonomous region and municipality directly under the Central Government, and Education Bureau of Xinjiang Production and Construction Corps: According to the requirements of the Outline of Educational Planning, which puts forward the implementation of a cycle of full-teacher training for teachers every five years, the central governme…
396	2013	Ministry of Education	Opinions on the Implementation of the National Primary and Secondary School Teachers' Information Technology Application Ability Enhancement Project	Opinions	Provinces, autonomous regions, municipalities directly under the Central Education Department (Education Commission), Xinjiang Production and Construction Corps Education Bureau: Teacher team building is the basic guarantee for the sustainable development of education informatization, and information technology application ability is the necessary professional ability of teachers in the informati…
397	2013	Ministry of Education	Notice on the Issuance of the Key Points of Work of the Ministry of Education in 2013	Notification	Provinces, autonomous regions, municipalities directly under the Central Education Department (Education Commission), the municipal education bureau, Xinjiang Production and Construction Corps Education Bureau, the Ministry of Higher Education, the Ministry of all departments and bureaus, all units directly under the Ministry of Education: The Ministry of Education 2013 Work Points issued to you,…
398	2013	Ministry of Education	Notice on the Issuance of Professional Standards for Teachers in Secondary Vocational Schools (for Trial Implementation)	Notification	Provinces, autonomous regions and municipalities directly under the Central Education Department (Education Commission), the Education Bureau of each separately listed city, the Education Bureau of Xinjiang Production and Construction Corps: In order to implement the major deployment of the 18th National Congress of the CPC on accelerating the development of modern vocational education, to implem…
399	2013	Ministry of Education	Notice on the Issuance of Interim Measures for the Qualification Examination for Primary and Secondary School Teachers and Interim Measures for the Periodic Registration of Primary and Secondary School Teachers' Qualification	Notification	Provinces, autonomous regions, municipalities directly under the Central Education Department (Education Commission), Xinjiang Production and Construction Corps Education Bureau: In order to ensure the smooth and smooth implementation of the expanded pilot reform of the primary and secondary school teacher qualification examination and regular registration, the Interim Measures for the Examinatio…
400	2013	General Administration of Sports, Ministry of Education	Opinions on Strengthening National Youth Campus Soccer Work	Opinions	Provinces, autonomous regions, municipalities directly under the Central Sports Bureau, Department of Education (Education Commission), Xinjiang Production and Construction Corps Sports Bureau, Education Bureau: In order to further implement the "Opinions of the Central Committee of the Communist Party of China and the State Council on Strengthening Youth Sports and Enhancing the Physical Fitness…
401	2017	CPC Central Committee and State Council	Opinions on Strengthening and Improving Ideological and Political Work in Colleges and Universities under New Circumstances	Opinions	BEIJING, Feb. 27 (Xinhua) -- Recently, the CPC Central Committee and the State Council issued the Opinions on Strengthening and Improving Ideological and Political Work in Colleges and Universities under New Circumstances (hereinafter referred to as the Opinions). The Opinions emphasize that colleges and universities shoulder the important missions of talent cultivation, scientific research, soci…
402	2000	Ministry of Education of the People's Republic of China, Academic Degrees Committee of the State Council	Notice on the Work of Secondary Vocational School Teachers Studying for Master's Degree on the Job	Notification	For the purpose of implementing the spirit of the Decision of the CPC Central Committee and State Council on Deepening Educational Reform and Comprehensively Promoting Quality Education, and the Action Plan for Revitalization of Education for the 21st Century, the Ministry of Education and the Academic Degrees Committee of the State Council have decided to take various forms to vigorously improve…
403	2014	Academic Degrees Committee of the State Council, Ministry of Education	Opinions on Strengthening the Quality Assurance and Supervision System of Degree and Postgraduate Education	Opinions	Academic Degrees Committee of each province, autonomous region and municipality directly under the Central Government, Department of Education (Education Commission), Education Bureau of Xinjiang Production and Construction Corps, University of Chinese Academy of Sciences, Graduate School of Chinese Academy of Social Sciences, Degree Evaluation Committee of the Party School of the Central Committ…
404	2014	Ministry of Education, National Development and Reform Commission, Ministry of Finance	Opinions on the Implementation of the Second Three-Year Action Plan for Preschool Education	Opinions	Provinces, autonomous regions, municipalities directly under the Central Education Department (Education Commission), Development and Reform Commission, Finance Department (Bureau), Xinjiang Production and Construction Corps Education Bureau, Development and Reform Commission, Finance Bureau: In order to conscientiously implement the requirements of the 18th National Congress of the CPC, "to do a…
405	2014	General Office of the Ministry of Education, General Office of the Ministry of Finance	Notice on Doing a Good Job in the 2014 Annual Project Declaration of the Vocational College Teacher Quality Improvement Program	Notification	Provinces, autonomous regions, municipalities directly under the Central Education Department (Education Commission), Department of Finance (Bureau), municipalities separately listed in the plan Education Bureau, Bureau of Finance, Xinjiang Production and Construction Corps Education Bureau, Bureau of Finance, the national focus on the construction of vocational education teacher training and tra…
406	2014	General Office of the Ministry of Education, General Office of the Ministry of Finance	Notice on Doing a Good Job of the 2014 "Three Regions" Talent Support Program for Teachers' Special Projects	Notification	Provinces, autonomous regions, municipalities directly under the Central Education Department (Education Commission), Department of Finance (Bureau), Xinjiang Production and Construction Corps Education Bureau, Finance Bureau: In accordance with the Ministry of Education and other five departments of the "remote poverty-stricken areas, border ethnic areas and the old revolutionary areas of the Ta…
407	2014	General Office of the Ministry of Education, General Office of the Ministry of Finance	Notice on Doing a Good Job of the 2014 "Three Regions" Talent Support Program for Teachers' Special Projects	Notification	Provinces, autonomous regions, municipalities directly under the Central Education Department (Education Commission), Department of Finance (Bureau), Xinjiang Production and Construction Corps Education Bureau, Finance Bureau: In accordance with the Ministry of Education and other five departments of the "remote poverty-stricken areas, border ethnic areas and the old revolutionary areas of the Ta…
408	2014	General Office of the Ministry of Education, General Office of the Ministry of Finance	Notice on Doing a Good Job in Implementing the 2014 National Training Program for Primary and Secondary School Kindergarten Teachers	Notification	The implementation of the National Training Program for Primary and Secondary School Kindergarten Teachers (hereinafter referred to as the "National Training Program") demonstration project, the central and western project and the kindergarten teacher national training program, put forward the following requirements: First, seriously do a good job in the training of the research, according to the…
409	2014	General Office of the Ministry of Education	Notice on the Issuance of 2014 Annual Project Tasks of Teacher Quality Improvement Program for Vocational Colleges and Universities	Notification	Provinces, autonomous regions, municipalities directly under the Central Education Department (Education Commission), the Education Bureau of each city with separate plans, the Education Bureau of Xinjiang Production and Construction Corps, the national key construction of vocational education teacher training bases, the relevant units: according to the "Office of the Ministry of Education Office…
410	2014	General Office of the Ministry of Education	Notice on the Issuance of Standards for Information Technology Application Competency Training Programs for Primary and Secondary School Teachers (for Trial Implementation)	Notification	Provinces, autonomous regions, municipalities directly under the Central Education Department (Education Commission), Xinjiang Production and Construction Corps Education Bureau, the Ministry of Teacher Education, the relevant units: in order to guide the local organization and implementation of the national primary and secondary school teachers' information technology application ability enhance…
411	2014	Ministry of Education	Notice on the Establishment of the Teaching Steering Committee for the Training of Kindergarten Teachers in Higher Education Schools and Other Teaching Committees of the Ministry of Education	Notification	Provinces, autonomous regions, municipalities directly under the Central Education Department (Education Commission), Xinjiang Production and Construction Corps Education Bureau, the Ministry of higher education, relevant units: in order to thoroughly implement the spirit of the 18th CPC National Congress and the Third Plenary Session of the 18th Central Committee of the CPC Central Committee, co…
412	2014	Ministry of Education	Opinions on Establishing and Improving the Long-term Mechanism for Teacher Ethics Construction in Colleges and Universities	Opinions	Provinces, autonomous regions, municipalities directly under the Central Education Department (Education Commission), the relevant departments (units) of the Department of Education (Bureau), the Xinjiang Production and Construction Corps Education Bureau, the Ministry of Higher Education: In order to thoroughly implement the spirit of the General Secretary Xi Jinping's important speech at the sy…
413	2014	Ministry of Education	Opinions on Comprehensively Deepening Curriculum Reform and Implementing the Fundamental Task of Establishing Virtues in People	Opinions	Provinces, autonomous regions, municipalities directly under the Central Education Department (Education Commission), the municipal education bureau, the Xinjiang Production and Construction Corps Education Bureau, the Ministry of Higher Education: In order to put the requirements of the 18th CPC National Congress and the Third Plenary Session of the 18th Central Committee of the Communist Party …
414	2014	Ministry of Education	Opinions on the Implementation of Excellent Teacher Training Program	Opinions	Provinces, autonomous regions, municipalities directly under the Central Education Department (Education Commission), Xinjiang Production and Construction Corps Education Bureau, the Ministry of the relevant institutions of higher education: in recent years, China's teacher education system continues to improve, the reform of teacher education continues to promote, the quality and level of teache…
415	2014	Ministry of Education	Notice on the Issuance of Basic Standards for Physical Education in Higher Education Institutions	Notification	Provinces, autonomous regions, municipalities directly under the Central Education Department (Education Commission), Xinjiang Production and Construction Corps Education Bureau, education departments (bureaus) of relevant departments (units), and higher education institutions under the Ministry of Education: The Basic Standards for Physical Education Work in Higher Education Institutions (herein…
416	2014	Ministry of Education	Circular on the Issuance of the Highlights of the Work of the Ministry of Education in 2014	Notification	Provinces, autonomous regions, municipalities directly under the Central Education Department (Education Commission), the municipal education bureau, Xinjiang Production and Construction Corps Education Bureau, the ministry of higher education, the Ministry of all departments and bureaus, the units directly under the Ministry of Education: The Ministry of Education 2014 Work Points issued to you,…
417	2015	General Office of the State Council	Notice on the Issuance of the Rural Teacher Support Program (2015-2020)	Notification	The General Office of the State Council on the Issuance of the Rural Teacher Support Program (2015-2020) Notice Guo Ban Fa [2015] No. 43 People's Governments of Provinces, Autonomous Regions and Municipalities directly under the Central Government, Ministries and Commissions of the State Council, and Institutions directly under the Central Government: The Rural Teacher Support Program (2015-2020)…
418	2015	General Office of the State Council	Notice on the Issuance of the Overall Program for the Reform and Development of Football in China	Notification	People's governments of provinces, autonomous regions and municipalities directly under the Central Government, ministries and commissions of the State Council, and institutions directly under the Central Government: the General Program for the Reform and Development of Chinese Football has been agreed by the CPC Central Committee and the State Council, and is hereby issued to you, so please cons…
419	2015	Ministry of Education, Ministry of Finance	Notice on the Reform and Implementation of the National Training Program for Primary and Secondary School Kindergarten Teachers	Notification	Provinces, autonomous regions, municipalities directly under the Central Education Department (Education Commission), Department of Finance (Bureau), Xinjiang Production and Construction Corps Education Bureau, Finance Bureau: According to the "General Office of the State Council on the issuance of the rural teacher support program (2015-2020) notice" (State Office of the State Council [2015] No.…
420	2015	General Office of the Ministry of Education, General Office of the Ministry of Finance	Notice on Doing a Good Job of Implementing the 2015 Ad Hoc Position Program for Teachers in Rural Compulsory Education Stage Schools	Notification	Hebei, Shanxi, Inner Mongolia, Jilin, Heilongjiang, Anhui, Jiangxi, Henan, Hubei, Hunan, Guangxi, Hainan, Chongqing, Sichuan, Guizhou, Yunnan, Shaanxi, Gansu, Ningxia, Qinghai provinces, autonomous regions, municipalities directly under the Central Department of Education (Board of Education), the Xinjiang Production and Construction Corps Bureau of Education: in order to implement the General Se…
422	2015	General Office of the Ministry of Education	Notice on the Issuance of Project Tasks for 2015 Vocational College Teachers' Quality Improvement Plan	Notification	Provinces, autonomous regions, municipalities directly under the Central Education Department (Education Commission), the Education Bureau of each city with a separate plan, the Education Bureau of the Xinjiang Production and Construction Corps, the national key construction of vocational education teacher training and training bases, the relevant units: according to the "Office of the Ministry o…
423	2022	General Office of the Ministry of Education	Notice on the Organization of National Youth Campus Football Teachers' Special Training at the National Level	Notification	Provinces, autonomous regions, municipalities directly under the Central Education Department (Education Commission), Xinjiang Production and Construction Corps Education Bureau: In order to implement the "Ministry of Education and other 6 departments on accelerating the development of youth campus soccer implementation views" "on deepening the integration of sports and education to promote the h…
424	2015	General Office of the Ministry of Education	Notice on the Issuance of Project Tasks for 2015 Vocational College Teachers' Quality Improvement Plan	Notification	Provinces, autonomous regions, municipalities directly under the Central Education Department (Education Commission), the Education Bureau of each city with a separate plan, the Education Bureau of the Xinjiang Production and Construction Corps, the national key construction of vocational education teacher training and training bases, the relevant units: according to the "Office of the Ministry o…
425	2015	General Office of the Ministry of Education	Notice on the Issuance of the Highlights of Education Informatization Work in 2015	Notification	Provinces, autonomous regions, municipalities directly under the Central Education Department (Education Commission), Xinjiang Production and Construction Corps Education Bureau, the Ministry of various departments and bureaus, all units directly under the Ministry: In order to thoroughly implement the spirit of the 18th CPC National Congress and the Third and Fourth Plenary Sessions of the 18th …
426	2015	Ministry of Education, National Development and Reform Commission, Ministry of Finance, General Administration of Press, Publication, Radio, Film and Television, General Administration of Physical Education, and the Central Committee of the Communist Youth League.	Implementing Opinions on Accelerating the Development of Youth Campus Soccer	Opinions	Provinces, autonomous regions and municipalities directly under the Central Education Department (Education Commission), Development and Reform Commission, Finance Department (Bureau), Press, Publication, Radio and Television Bureau, Sports Bureau, Youth League Committee: Accelerating the development of youth school soccer is an important initiative to implement the Party's education policy and p…
427	2015	Ministry of Education	Opinions on Strengthening the Construction of Case Teaching and Joint Training Bases for Professional Degree Graduate Students	Opinions	Provinces, autonomous regions and municipalities directly under the Central Government Department of Education (Education Commission), Education Bureau of Xinjiang Production and Construction Corps, Steering Committees of Professional Degree Postgraduate Education, relevant postgraduate training units: in order to implement the Opinions of the Ministry of Education, National Development and Refor…
428	2015	Ministry of Education	Several Opinions on Deepening the Teaching Reform of Vocational Education and Comprehensively Improving the Quality of Talent Training	Opinions	Provinces, autonomous regions and municipalities directly under the Central Education Department (Education Commission), the Education Bureau of each separately listed city, the Education Bureau of Xinjiang Production and Construction Corps, and the Teaching Steering Committee of Vocational Education in Various Industries: In order to implement the spirit of the National Vocational Education Work…
429	2015	Ministry of Education	Notice on the Issuance of the 2015 Work Points of the Ministry of Education	Notification	Provinces, autonomous regions, municipalities directly under the Central Education Department (Education Commission), the municipal education bureau, Xinjiang Production and Construction Corps Education Bureau, the Ministry of higher education, the Ministry of all departments and bureaus, the units directly under the Ministry of Education: the Ministry of Education 2015 Work Points issued to you,…
430	2015	Standing Committee of the National People's Congress	Decision on Amending the Law of the People's Republic of China on Higher Education	Decision	Decision of the Standing Committee of the National People's Congress on Amending the Law of the People's Republic of China on Higher Education (Adopted at the Eighteenth Meeting of the Standing Committee of the Twelfth National People's Congress on December 27, 2015) The Standing Committee of the Twelfth National People's Congress at its Eighteenth Meeting has decided to make the following amendm…
431	2018	Standing Committee of the National People's Congress	Law of the People's Republic of China on Higher Education	Law	(Adopted at the Fourth Meeting of the Standing Committee of the Ninth National People's Congress on August 29, 1998 First amended in accordance with the Decision on Amending the Law of the People's Republic of China on Higher Education of the Eighteenth Meeting of the Standing Committee of the Twelfth National People's Congress on December 27, 2015 Second amended in accordance with the Decision o…
432	2021	National People's Congress	Education Law of the People's Republic of China	Law	(Adopted at the Third Session of the Eighth National People's Congress on March 18, 1995 First amended by the Decision on Amending Some Laws of the Tenth Session of the Standing Committee of the Eleventh National People's Congress on August 27, 2009 Second amended by the Decision on Amending the Education Law of the People's Republic of China of the Eighteenth Session of the Standing Committee of…
433	2016	General Office of the State Council	Guiding Opinions on Accelerating the Development of Education in Central and Western China	Comments	The people's governments of all provinces, autonomous regions and municipalities directly under the Central Government, and the ministries and commissions of the State Council, as well as institutions directly under the State Council: The CPC Central Committee and the State Council have always attached great importance to the development of education in the central and western regions. Since the …
434	2016	General Office of the State Council	Opinions on Strengthening School Sports to Promote the Overall Development of Students' Physical and Mental Health	Opinions	People's governments of provinces, autonomous regions and municipalities directly under the Central Government, ministries and commissions of the State Council, and institutions directly under the Central Government: strengthening school sports is an important way to implement quality education and promote the all-round development of students, and it is of great significance for promoting the mo…
435	2016	State Council	Opinions on Encouraging Social Forces to Organize Education and Promoting Healthy Development of Private Education	Opinions	People's governments of provinces, autonomous regions and municipalities directly under the Central Government, and the ministries and commissions of the State Council, as well as institutions directly under the Central Government, refer to the various social forces that organize or participate in the organization of schools at all levels and in all types of schools and other educational institut…
436	2016	Ministry of Education, Ministry of Finance	Opinions on the Implementation of the Program for Improving the Quality of Teachers in Vocational Colleges and Universities (2017-2020)	Opinions	In order to implement the spirit of the State Council's Decision on Accelerating the Development of Modern Vocational Education (Guo Fa [2014] No. 19), further strengthen the construction of "dual-teacher" teacher teams in vocational colleges and universities, and promote the development of vocational education to achieve a new leap forward, the Ministry of Education and the Ministry of Finance h…
437	2016	General Office of the Ministry of Education, General Office of the Ministry of Finance	Notice on Doing a Good Job in Implementing the 2016 Ad Hoc Position Program for Teachers in Rural Compulsory Education Stage Schools	Notification	Relevant provinces, autonomous regions, municipalities directly under the Central Education Department (Education Commission), Finance Department (Bureau), Xinjiang Production and Construction Corps Education Bureau, Finance Bureau: in order to implement the "Rural Teacher Support Program (2015-2020)" (State Council [2015] No. 43), to establish and improve the new mechanism for replenishment of t…
438	2016	General Office of the Ministry of Education, General Office of the Ministry of Finance	Notice on Doing a Good Job of Implementing the 2016 National Training Program for Primary and Secondary School Kindergarten Teachers	Notification	Provinces, autonomous regions, municipalities directly under the Central Education Department (Education Commission), Department of Finance (Bureau), Xinjiang Production and Construction Corps Education Bureau, Finance Bureau: In order to solidly promote the implementation of the reform of the national training program for primary and secondary school kindergarten teachers (hereinafter referred t…
439	2016	General Office of the Ministry of Education	Notice on the Publication of National Outstanding Work Cases of Rural Teacher Team Building	Notification	Provinces, autonomous regions, municipalities directly under the Central Education Department (Education Commission), Xinjiang Production and Construction Corps Education Bureau: Since the 18th CPC National Congress, localities have earnestly studied the spirit of the series of important speeches of General Secretary Xi Jinping, and thoroughly implemented the deployment and requirements of the CP…
440	2016	General Office of the Ministry of Education	Notice on Launching the Implementation of the National Training Demonstration Program for New Teachers in Colleges and Universities	Notification	Education Department (Education Commission) of each province, autonomous region and municipality directly under the Central Government, and Education Bureau of Xinjiang Production and Construction Corps: In order to establish and improve the training system for new teachers in colleges and universities, strengthen the construction of the teaching force in colleges and universities in central and …
441	2016	General Office of the Ministry of Education	Notice on Launching the Implementation of the Ministry of Education-China Unicom's Special Training for Principals of Vocational Colleges and Universities and Key Teachers on "Network Learning Space for All	Notification	Provinces, autonomous regions, municipalities directly under the Central Education Department (Education Commission), Xinjiang Production and Construction Corps Education Bureau: In order to implement the spirit of the Second National Education Informatization Television and Telephone Conference and the strategic deployment of the "Thirteenth Five-Year Plan for Education Informatization", and to …
442	2016	General Office of the Ministry of Education	Notice on the Issuance of the Essentials of Education Informatization Work in 2016	Notification	Provinces, autonomous regions, municipalities directly under the Central Education Department (Education Commission), Xinjiang Production and Construction Corps Education Bureau, the Ministry of Education, departments and bureaus, all units directly under the Ministry: In order to thoroughly implement the 18th National Congress of the CPC and the Third, Fourth and Fifth Plenary Sessions of the 18…
443	2016	General Office of the Ministry of Education	Circular on the Issuance of Training Guidelines for Rural Teachers	Notification	Provinces, autonomous regions, municipalities directly under the Central Education Department (Education Commission), Xinjiang Production and Construction Corps Education Bureau, the relevant units: In order to implement the Rural Teacher Support Program (2015-2020), to promote the change of the rural teacher training mode in various places, and to enhance the effectiveness of training for rural …
444	2016	Ministry of Education, National Development and Reform Commission, Ministry of Civil Affairs, Ministry of Finance, Ministry of Human Resources and Social Security, Poverty Alleviation Office of the State Council	Circular on the Issuance of the 13th Five-Year Plan for Education to Fight Poverty	Notification	People's governments of provinces, autonomous regions and municipalities directly under the Central Government, ministries and commissions of the State Council, and institutions directly under the Central Government: The "Thirteenth Five-Year Plan for Education to Fight Poverty" has been agreed by the State Council, and is hereby issued to you, so please conscientiously implement it in accordance…
445	2016	Ministry of Education	Guiding Opinions on Vigorously Implementing Training Credit Management for Primary and Secondary School Teachers	Opinions	Provinces, autonomous regions, municipalities directly under the Central Education Department (Education Commission), Xinjiang Production and Construction Corps Education Bureau: In order to improve the five-year cycle of teacher training system, further stimulate the motivation of teachers to participate in training, promote lifelong learning, and continuously improve the competence and quality …
446	2016	Ministry of Education	Guiding Opinions on Deepening the Reform of Assessment and Evaluation System for College Teachers	Opinions	Provinces, autonomous regions, municipalities directly under the Central Education Department (Education Commission), Xinjiang Production and Construction Corps Education Bureau, relevant departments (units) Education Department (Bureau), the Ministry of higher education: in order to comprehensively implement the spirit of the 18th National Congress of the CPC and the 18th Plenary Session, deeply…
447	2016	Ministry of Education	Notice on the Issuance of the Seventh Five-Year Plan (2016-2020) for Publicizing and Educating on the Rule of Law in the National Education System	Notification	Department of Education (Education Commission) of each province, autonomous region and municipality directly under the Central Government, Education Bureau of each city with separate municipalities under the central government, Education Bureau of Xinjiang Production and Construction Corps, Education Bureau of each higher education institution under the Ministry of Education: In order to implemen…
448	2016	Ministry of Education	Notice on the Issuance of "Promoting Educational Actions for the Co-construction of "One Belt and One Road	Notification	Provinces, autonomous regions and municipalities directly under the Central Government, the Education Department (Education Commission), the Education Bureau of municipalities separately listed in the plan, the Education Bureau of Xinjiang Production and Construction Corps, the institutions of higher education under the Ministry, the departments and bureaus within the Ministry and the units direc…
449	2016	Ministry of Education	Circular on the Issuance of the Implementation Program for Ruling Education According to Law (2016-2020)	Notification	Education Department (Education Commission) of each province, autonomous region and municipality directly under the Central Government, Education Bureau of each city with separate plans, Education Bureau of Xinjiang Production and Construction Corps, and higher education institutions under the Ministry: In order to implement the spirit of the 18th National Congress of the CPC and the Third, Fourt…
450	2016	Ministry of Education	Guiding Opinions on Deepening Educational and Teaching Reform in Colleges and Universities Affiliated to Central Departments	Opinions	Education departments (bureaus) of relevant departments (units) and higher education institutions under the Ministry: Improving the quality of talent cultivation is the core task of higher education, and deepening education and teaching reform is a powerful driving force for the development of higher education in the new period. In recent years, colleges and universities, especially those belongi…
451	2017	State Council	Notice on the Issuance of the 13th Five-Year Plan for National Education Development	Notification	People's governments of provinces, autonomous regions and municipalities directly under the Central Government, ministries and commissions of the State Council, and institutions directly under the Central Government: the National Education Development "13th Five-Year Plan" is hereby issued to you, please conscientiously implement. The State Council on January 10, 2017 (This article has been abrid…
452	2017	Ministry of Education, Academic Degrees Committee of the State Council	Circular on the Issuance of the 13th Five-Year Plan for the Development of Degree and Postgraduate Education	Notification	According to the general requirements of the CPC Central Committee and the overall deployment of the State Council on the preparation of the "13th Five-Year Plan", in order to meet the needs for high-level talents for economic and social development in the new period and to comprehensively improve the quality of degree and postgraduate education, the "13th Five-Year Plan for the Development of De…
453	2017	General Office of the Ministry of Education, General Office of the Ministry of Finance	Notice on Doing a Good Job in Implementing the 2017 National Training Program for Primary and Secondary School Kindergarten Teachers	Notification	Provinces, autonomous regions, municipalities directly under the Central Education Department (Education Commission), Finance Department (Bureau), Xinjiang Production and Construction Corps Education Bureau, Finance Bureau: in order to thoroughly study and implement the spirit of the series of important speeches of General Secretary Xi Jinping and the new concepts and new ideas and new strategies…
454	2017	General Office of the Ministry of Education, General Office of the Ministry of Finance	Notice on Doing a Good Job in Implementing the 2017 Ad Hoc Position Program for Teachers in Rural Compulsory Education Stage Schools	Notification	Relevant provinces, autonomous regions, municipalities directly under the Central Education Department (Education Commission), Finance Department (Bureau), Xinjiang Production and Construction Corps Education Bureau, Finance Bureau: in order to implement the Rural Teachers Support Program (2015-2020) (State Council [2015] No. 43), to establish and improve the new mechanism for supplementing teach…
455	2017	General Office of the Ministry of Education	Notice on Announcing Model Schools for Reform of Assessment and Evaluation of Teachers in Colleges and Universities	Notification	Provinces, autonomous regions, municipalities directly under the Central Education Department (Education Commission), Xinjiang Production and Construction Corps Education Bureau, relevant departments (units) Education Department (Bureau), the Ministry of higher education: in order to promote the implementation of the "Ministry of Education on Deepening the Reform of the Assessment and Evaluation …
456	2016	General Office of the Ministry of Education	Notice on the Publication of National Outstanding Work Cases of Rural Teacher Team Building	Notification	Provinces, autonomous regions, municipalities directly under the Central Education Department (Education Commission), Xinjiang Production and Construction Corps Education Bureau: Since the 18th CPC National Congress, localities have earnestly studied the spirit of the series of important speeches of General Secretary Xi Jinping, and thoroughly implemented the deployment and requirements of the CP…
457	2017	General Office of the Ministry of Education	Notice on Continuing to Do a Good Job in Selecting National Youth Campus Basketball Characteristic Schools and Other Related Work in 2018	Notification	Provinces, autonomous regions, municipalities directly under the Central Education Department (Education Commission), Xinjiang Production and Construction Corps Education Bureau: In order to conscientiously study and implement the spirit of the 19th CPC National Congress, fully implement the Opinions of the General Office of the State Council on Strengthening School Sports to Promote the All-roun…
458	2017	General Office of the Ministry of Education	Guiding Opinions on Strengthening the Work of National Youth Campus Football Reform Pilot Zones and Pilot Counties (Districts)	Opinions	Provinces, autonomous regions, municipalities directly under the Central Education Department (Education Commission), Xinjiang Production and Construction Corps Education Bureau: In order to implement the "General Office of the State Council on the issuance of the General Program for the Reform and Development of Football in China" notice (State Office of the State Council 〔2015〕 No. 11) spirit, …
459	2017	General Office of the Ministry of Education	Notice on the National Youth School Tennis Pilot Work	Notification	Shanghai Municipality, Jiangxi Province, Guangdong Province, Chongqing Municipality, Sichuan Province, Yunnan Province Department of Education (Education Commission): in order to implement the "General Office of the State Council on Strengthening School Sports to Promote the All-round Development of Students' Physical and Mental Health" (State Council [2016] No. 27, hereinafter referred to as the…
460	2017	General Office of the Ministry of Education	Notice on Launching the Implementation of the Ministry of Education-China Mobile's "Network Learning Space for All" Specialized Training for Key Teachers in Primary and Secondary Schools	Notification	Department of Education (Education Commission) of each province, autonomous region and municipality directly under the Central Government, and Education Bureau of Xinjiang Production and Construction Corps: In order to implement the spirit of the 2017 National Education Informatization Work Conference and the strategic deployment of the "Thirteenth Five-Year Plan for Education Informatization", a…
461	2017	General Office of the Ministry of Education	Notice on the Issuance of Measures for Project Management of Vocational College Teachers' Quality Improvement Plan	Notification	Provinces, autonomous regions, municipalities directly under the Central Education Department (Education Commission), the education bureau of each separately listed city, the education bureau of the Xinjiang Production and Construction Corps, the national key construction of vocational education teacher training and training bases:According to the "Ministry of Education and Ministry of Finance on…
462	2017	Ministry of Education, Central Editorial Office, National Development and Reform Commission, Ministry of Public Security, Ministry of Civil Affairs, Ministry of Finance, Ministry of Human Resources and Social Security, Ministry of Land and Resources, Ministry of Housing and Urban-Rural Development, People's Bank of China, General Administration of Taxation, State Administration for Industry and C…	On the issuance of "the central departments concerned to implement the" State Council on encouraging social forces to run education to promote the healthy development of private education of a number of opinions "task division of labor program" Notice	Notification	Provinces, autonomous regions and municipalities directly under the Central Government, the Department of Education (Education Commission), the Editorial Office, the Development and Reform Commission, the Public Security Bureau, the Civil Affairs Bureau, the Finance Bureau, the Human Resources and Social Security Bureau, the Department of Land and Resources, the Department of Housing and Urban-Ru…
463	2017	Ministry of Education, National Development and Reform Commission, Ministry of Finance, Ministry of Human Resources and Social Security	Opinions on the Implementation of the Third Pre-school Education Action Plan	Opinions	Provinces, autonomous regions and municipalities directly under the Central Education Department (Education Commission), Development and Reform Commission, Finance Department (Bureau), Human Resources and Social Security Department (Bureau), Xinjiang Production and Construction Corps Education Bureau, Development and Reform Commission, Finance Bureau, Human Resources and Social Security Bureau: I…
464	2017	Ministry of Education, National Development and Reform Commission, Ministry of Finance, Ministry of Human Resources and Social Security	Notice on the Issuance of the Implementation Plan of the Ten Thousand Teachers Supporting Tibet and Xinjiang in Teaching Program	Notification	Beijing, Tianjin, Hebei, Shanxi, Liaoning, Jilin, Heilongjiang, Shanghai, Jiangsu, Zhejiang, Anhui, Fujian, Jiangxi, Shandong, Henan, Hubei, Hunan, Guangdong, Chongqing, Tibet, Shaanxi, Xinjiang and other provinces, autonomous regions and municipalities directly under the Central Government, the Department of Education (Education Commission), the Development and Reform Commission, the Department …
465	2017	Ministry of Education	Guiding Opinions on Further Promoting the Development of Vocational Education Informatization	Opinions	Education departments (education commissions) of provinces, autonomous regions and municipalities directly under the central government, education bureaus of cities with separate plans, and education bureaus of Xinjiang Production and Construction Corps: In order to thoroughly implement the "Thirteenth Five-Year Plan for Education Informatization", comprehensively enhance the ability of informati…
466	2017	Ministry of Education	Opinions on Comprehensively Promoting Informatization of Teacher Management	Opinions	Education departments (education commissions) of provinces, autonomous regions and municipalities directly under the central government, education bureaus of Xinjiang Production and Construction Corps, education departments (bureaus) of relevant departments (units), and higher education institutions under the ministry: In order to implement the spirit of General Secretary Xi Jinping's important i…
467	2017	Ministry of Education	Notice on the Issuance of the 2017 Work Points of the Ministry of Education	Notification	Provinces, autonomous regions, municipalities directly under the Central Education Department (Education Commission), the municipal education bureau, Xinjiang Production and Construction Corps Education Bureau, the ministry of higher education, the Ministry of all departments and bureaus, all units directly under the Ministry of Education: the Ministry of Education 2017 Work Points issued to you,…
468	2017	Ministry of Education	Notice on the Issuance of Measures for the Management of Part-time Teachers of Physical Education and Aesthetic Education in Schools	Notification	Provinces, autonomous regions, municipalities directly under the Central Education Department (Education Commission), Xinjiang Production and Construction Corps Education Bureau: In order to implement the "Opinions of the State Council on Strengthening the Construction of the Teaching Staff", "the General Office of the State Council on Strengthening School Sports to Promote the All-round Developm…
469	2017	Ministry of Education	Notice on the Issuance of Compulsory Education Primary School Science Curriculum Standards	Notification	Provinces, autonomous regions, municipalities directly under the Central Education Department (Education Commission), Xinjiang Production and Construction Corps Education Bureau: Since the launch of a new round of basic education curriculum reform in 2001, after more than a decade of practice and exploration, the elementary school science curriculum has played an important role in the cultivation…
470	2017	Ministry of Education	Circular on the Issuance of Management Standards for Compulsory Education Schools	Notification	Provinces, autonomous regions, municipalities directly under the Central Education Department (Education Commission), Xinjiang Production and Construction Corps Education Bureau: In order to conscientiously implement the spirit of the 19th National Congress of the CPC, to enhance the overall level of management of compulsory education schools, and to accelerate the modernization of education, in …
471	2017	General Office of the Ministry of Human Resources and Social Security, General Office of the Ministry of Education	Notice on Doing a Good Job of Assessing the Job Titles of Primary and Secondary School Teachers in 2017	Notification	Provinces, autonomous regions, municipalities directly under the Central Government and Xinjiang Production and Construction Corps Human Resources and Social Security Department (Bureau), Department of Education (Education Commission, Education Bureau), Personnel Departments of the relevant departments (units) of the Central Government, and colleges and universities belonging to the relevant depa…
472	2017	Party Group of the Ministry of Education of the Communist Party of China	Guiding Opinions on Accelerating the Development of High-level Talents in Colleges and Universities Directly Under the Ministry of Education	Opinions	Party committees of higher education institutions under the ministry: in order to deeply implement the central government's Opinions on Deepening the Reform of Talent Development System and Mechanisms, to implement the fundamental task of establishing moral education, to promote the construction of world-class universities and first-class disciplines, and to comprehensively improve the quality of…
473	2018	General Office of the State Council	Notice on Transmitting the Implementation Measures of Publicly-Funded Education for Teacher Training Students in Teacher Training Universities Directly Under the Ministry of Education and Other Departments of the Ministry of Education	Notification	The General Office of the State Council on the transmission of the Ministry of Education and other departments of the Ministry of Education directly under the teacher training universities teacher training students publicly funded education implementation measures notice of the State Office of the State Council [2018] No. 75 People's governments of provinces, autonomous regions and municipalities…
474	2018	General Office of the State Council	Notice on Transmitting the Implementation Measures of Publicly-Funded Education for Teacher Training Students in Teacher Training Universities Directly Under the Ministry of Education and Other Departments of the Ministry of Education	Notification	People's governments of provinces, autonomous regions and municipalities directly under the Central Government, ministries and commissions of the State Council, and agencies directly under the Central Government: The Ministry of Education, the Ministry of Finance, the Ministry of Human Resources and Social Security, and the Central Editorial Office of the Central Government have agreed on the Mea…
475	2018	Ministry of Education, Ministry of Finance, National Development and Reform Commission	Circular on the Guiding Opinions on Accelerating the Construction of "Double First-Class" Higher Education Institutions	Notification	The Ministry of Education, the Ministry of Finance and the National Development and Reform Commission have formulated the Guiding Opinions on Accelerating the Construction of "Double-Class" in Higher Education Institutions, which are hereby issued. Ministry of Education, Ministry of Finance, National Development and Reform Commission August 8, 2018 Guiding Opinions on Accelerating the Constructio…
476	2018	Ministry of Education, Poverty Alleviation Office of the State Council, State Language Commission	Circular on the Issuance of the Action Plan for Pushing Poverty Out of Poverty (2018-2020)	Notification	Ministry of Education, State Council Poverty Alleviation Office, State Language Commission on the Issuance of the Action Plan for Pushing Poverty Out of Poverty (2018-2020) Notice on the Use of Language in Education [2018] No. 1 Provinces, autonomous regions and municipalities directly under the Central Government Department of Education (Education Commission), Poverty Alleviation Office (Bureau)…
477	2018	Ministry of Education, State Council Poverty Alleviation Office	Notice on the Issuance of the Implementation Plan for Education in Deeply Poverty-stricken Areas to Fight Poverty (2018-2020)	Notification	Ministry of Education, State Council Poverty Alleviation Office on the issuance of the "depth of poverty in poverty areas education out of poverty implementation program (2018-2020)" Notice Education and Development [2018] No. 1 Provinces, autonomous regions, municipalities directly under the Central Government Department of Education (education commission), poverty alleviation office (bureau), p…
478	2018	General Office of the Ministry of Education, General Office of the Ministry of Finance	Notice on Doing a Good Job in Implementing the Ad Hoc Position Plan for Teachers in Rural Compulsory Education Stage Schools in 2018	Notification	Department of Education (Education Commission) and Department of Finance (Bureau) of relevant provinces, autonomous regions and municipalities directly under the Central Government, Education Bureau and Bureau of Finance of Xinjiang Production and Construction Corps: In order to deeply study and implement Xi Jinping's Thought of Socialism with Chinese Characteristics in the New Era and the spirit…
479	2018	General Office of the Ministry of Education, General Office of the Ministry of Finance	Notice on Doing a Good Job of Organizing and Implementing the 2018 National Training Program for Primary and Secondary School Kindergarten Teachers	Notification	Provinces, autonomous regions, municipalities directly under the Central Education Department (Education Commission), Finance Department (Bureau), Xinjiang Production and Construction Corps Education Bureau, Finance Bureau, the relevant units: In order to further study and implement the spirit of the 19th CPC National Congress, comprehensively strengthen the construction of teachers' morality, cu…
480	2018	General Office of the Ministry of Education	Notice on the Pilot Work of Artificial Intelligence-assisted Teacher Team Building Action	Notification	Ningxia Hui Autonomous Region Department of Education, Beijing Foreign Studies University: in order to implement the "Opinions of the Central Committee of the Communist Party of China and the State Council on Comprehensively Deepening the Reform of Teacher Squad Construction in the New Era", "the State Council on the Issuance of a New Generation of Artificial Intelligence Development Plan", "the …
481	2018	General Office of the Ministry of Education	Notice on the Issuance of the Highlights of Education Informatization and Cybersecurity Work in 2018	Notification	Provinces, autonomous regions and municipalities directly under the Central Education Department (Education Commission), Xinjiang Production and Construction Corps Education Bureau, departments and bureaus within the Ministry of Education, all units directly under the Ministry: In order to thoroughly implement the spirit of the 19th CPC National Congress, according to the overall deployment of th…
482	2018	General Office of the Ministry of Education	Notice on the Issuance of Basic Requirements for National Youth Campus Soccer Reform Pilot Zones (Trial) and Basic Requirements for National Youth Campus Soccer Pilot Counties (Districts) (Trial)	Notification	Provinces, autonomous regions, municipalities directly under the Central Education Department (Education Commission), Xinjiang Production and Construction Corps Education Bureau: In order to further standardize the declaration and construction work of the National Youth Campus Soccer Reform Pilot Zone and National Youth Campus Soccer Pilot Counties (Districts), we hereby issue the Basic Requireme…
483	2018	General Office of the Ministry of Education	Notice on the Organization of National Youth Campus Football Coaches National Special Training in 2018	Notification	Provinces, autonomous regions, municipalities directly under the Central Education Department (Education Commission), Xinjiang Production and Construction Corps Education Bureau: In order to thoroughly implement the spirit of the National Education Conference, in accordance with the "Ministry of Education and other 6 departments on accelerating the development of youth campus soccer implementatio…
484	2018	General Office of the Ministry of Education	Notice on the Organization of National Youth Campus Football Teachers' National-level Special Training	Notification	Provinces, autonomous regions, municipalities directly under the Central Education Department (Education Commission), Xinjiang Production and Construction Corps Education Bureau: In order to comprehensively implement Xi Jinping's Socialist Thought with Chinese Characteristics for a New Era and the spirit of the 19th CPC National Congress, implement the "Opinions of the General Office of the State…
485	2018	General Office of the Ministry of Education	Notice on Doing a Good Job in Creating National Youth Campus Soccer Characteristic Schools, Pilot Counties (Districts) (2018-2025) and Selecting the 2018 "Full Star" Training Camps	Notification	Provinces, autonomous regions, municipalities directly under the Central Education Department (Education Commission), Xinjiang Production and Construction Corps Education Bureau: In order to thoroughly implement the spirit of the 19th CPC National Congress and the "General Office of the State Council on the issuance of China's soccer reform and development of the overall program of the notificati…
486	2018	Ministry of Education, National Development and Reform Commission, Ministry of Finance, Ministry of Human Resources and Social Security, and the Central Editorial Office.	Circular on the Issuance of the Action Plan for Revitalizing Teacher Education (2018-2022)	Notification	Provinces, autonomous regions and municipalities directly under the Central Government, the Department of Education (Education Commission), the Development and Reform Commission, the Department (Bureau) of Finance, the Department (Bureau) of Human Resources and Social Security, and the Editorial Office, and the Education Bureau, the Development and Reform Commission, the Finance Bureau, the Perso…
487	2018	Ministry of Education	Notice on Paying Close Attention to the Implementation of the Spirit of the National Conference on Undergraduate Education in Colleges and Universities in the New Era	Notification	Provinces, autonomous regions, municipalities directly under the Central Education Department (Education Commission), Xinjiang Production and Construction Corps Education Bureau, the relevant departments (units) of the Department of Education (Bureau), the Ministry of higher education, the Ministry and provinces to build the higher education: In order to thoroughly implement the spirit of the new…
488	2018	Ministry of Education	Opinions on Accelerating the Construction of High-level Undergraduate Education and Comprehensively Improving Talent Cultivation Capabilities	Opinions	Education departments (education commissions) of provinces, autonomous regions and municipalities directly under the Central Government, education bureaus of Xinjiang Production and Construction Corps, education departments (bureaus) of relevant departments (units), higher education institutions under the ministry, and higher education institutions jointly established by the ministry and province…
489	2018	Ministry of Education	Opinions on the Implementation of the Excellent Teacher Training Program 2.0	Opinions	Provinces, autonomous regions, municipalities directly under the Central Education Department (Education Commission), Xinjiang Production and Construction Corps Education Bureau, relevant departments (units) Education Department (Bureau), relevant higher education institutions under the ministry, ministry-province joint-construction of higher education institutions: in order to carry out the deci…
490	2018	Ministry of Education	Guiding Opinions on Improving the Standardization of Education	Opinions	Provinces, autonomous regions, municipalities directly under the Central Government Department of Education (Education Commission), Xinjiang Production and Construction Corps Education Bureau, education departments (bureaus) of relevant departments (units), higher education institutions under the ministry, higher education institutions jointly established by the ministry and provinces, department…
491	2018	Ministry of Education	Notice on the Issuance of the Key Points of Work of the Ministry of Education in 2018	Notification	Provinces, autonomous regions and municipalities directly under the Central Education Department (Education Commission), the education bureau of each planned city, the education bureau of Xinjiang Production and Construction Corps, the higher education institutions under the ministry, the departments and bureaus within the ministry, and the units directly under the ministry: the Ministry of Educa…
492	2018	Ministry of Education	Notice on Issuance of Education Informatization 2.0 Action Plan	Notification	Provinces, autonomous regions, municipalities directly under the Central Education Department (Education Commission), the municipal education bureau, the Xinjiang Production and Construction Corps Education Bureau, the Ministry of Higher Education: In order to thoroughly implement the spirit of the 19th National Congress of the CPC, to do a good job in network education, to actively promote the d…
493	2018	Ministry of Education	Notice on the Issuance of Ten Guidelines for the Professional Behavior of Teachers in Colleges and Universities in the New Era, Ten Guidelines for the Professional Behavior of Teachers in Primary and Secondary Schools in the New Era, and Ten Guidelines for the Professional Behavior of Kindergarten Teachers in the New Era	Notification	Provinces, autonomous regions, municipalities directly under the Central Education Department (Education Commission), Xinjiang Production and Construction Corps Education Bureau, education departments (bureaus) of relevant departments (units), higher education institutions under the ministry, and higher education institutions jointly established by the ministry and provinces: In order to deeply i…
494	2018	CPC Central Committee, State Council	Opinions on Comprehensively Deepening the Reform of Teacher Construction in the New Era	Opinions	Education is the mainstay of a hundred-year plan; teachers are the mainstay of the education plan. In order to build a moderately prosperous society in all aspects, win the great victory of socialism with Chinese characteristics in the new era, and realize the Chinese dream of the great rejuvenation of the Chinese nation, we hereby put forward the following opinions on comprehensively deepening t…
495	2018	Standing Committee of the National People's Congress	Law of the People's Republic of China on Higher Education	Law	(Adopted at the Fourth Meeting of the Standing Committee of the Ninth National People's Congress on August 29, 1998 First amended in accordance with the Decision on Amending the Law of the People's Republic of China on Higher Education of the Eighteenth Meeting of the Standing Committee of the Twelfth National People's Congress on December 27, 2015 Second amended in accordance with the Decision o…
496	2019	Academic Degrees Committee of the State Council	Circular on the Issuance of Administrative Measures for the Authorization and Conferment of Bachelor's Degrees	Notification	Notification of the Academic Degrees Committee of the State Council on the Issuance of Administrative Measures for the Authorization and Conferral of Bachelor's Degrees Degree [2019] No. 20 Degree Committees of Provinces, Autonomous Regions and Municipalities directly under the Central Government, Degree Committees of the Army, and Bachelor's Degree-granting Units: in order to thoroughly implemen…
497	2019	Academic Degrees Committee of the State Council	Circular on the Issuance of Administrative Measures for the Authorization and Conferment of Bachelor's Degrees	Notification	Measures for the Administration of Authorization and Conferment of Bachelor's Degrees (hereinafter referred to as "the Measures") adopted by the 35th meeting of the Academic Degrees Committee of the State Council is hereby issued to you. Degree committees of provinces, autonomous regions and municipalities directly under the central government and military degree committees should attach great im…
498	2019	Ministry of Education, National Development and Reform Commission, Ministry of Finance	Opinions on Effectively Improving the Weaknesses of Compulsory Education and Enhancing the Capacity of Compulsory Education	Opinions	People's Governments of Provinces, Autonomous Regions and Municipalities directly under the Central Government, and Xinjiang Production and Construction Corps: From 2014 to 2018, the Ministry of Education, the National Development and Reform Commission, and the Ministry of Finance initiated the implementation of the work of comprehensively improving the basic conditions of weak compulsory educati…
499	2019	General Office of the Ministry of Education, General Office of the Ministry of Finance	Notice on Doing a Good Job of Implementing the 2019 Ad Hoc Position Program for Teachers in Rural Compulsory Education Stage Schools	Notification	The General Office of the Ministry of Education and the General Office of the Ministry of Finance on doing a good job in the implementation of the 2019 ad hoc post program for teachers in rural compulsory education stage schools Notice Teachers' Office [2019] No. 3 Relevant provinces, autonomous regions and municipalities directly under the central government Department of Education (Education Co…
500
501	2019	The General Office of the Ministry of Education, the General Office of the Ministry of Human Resources and Social Security, the General Office of the National Development and Reform Commission, the General Office of the Ministry of Industry and Information Technology, the General Office of the Ministry of Finance, the General Office of the Ministry of Housing and Urban-Rural Development, the Gene…	Notice on the Issuance of the Action Plan for Vocational Training in Vocational Colleges and Universities to Promote Employment and Entrepreneurship	Notification	Social Security Bureau, Development and Reform Commission, Industry and Information Technology Commission, Finance Bureau, Housing and Urban-Rural Development Bureau, Agriculture and Rural Affairs Bureau, Veterans Affairs Bureau, SASAC, Poverty Alleviation Office, Trade Unions, Youth League Committee, Women's Federation, Disabled Persons' Federation, Industry Vocational Education Teaching Guidanc…
502	2019	General Office of the Ministry of Education	Notice on Serving Lifelong Learning for All and Promoting the High-quality Development of Online Education in Pilot Colleges and Universities of Modern Distance Education	Notification	Provinces, autonomous regions, municipalities directly under the Central Education Department (Education Commission), Xinjiang Production and Construction Corps Education Bureau, education department (bureau) of the relevant departments (units), the modern distance education pilot universities: Over the years, the rapid development of network higher education (hereinafter referred to as network e…
503	2019	General Office of the Ministry of Education	Notice on Organizing the 2019 National Youth Campus Football Teachers' and Coaches' State-level Special Training	Notification	Department of Education (Education Commission) of provinces, autonomous regions and municipalities directly under the Central Government, Education Bureau of Xinjiang Production and Construction Corps, higher education institutions under the Ministry, and higher education institutions jointly established by the Ministry and provinces: In order to deeply implement Xi Jinping's Thought of Socialism…
504
505	2019	General Office of the Ministry of Education	Notice on Further Standardizing and Strengthening the Management of Graduate Student Training	Notification	Provinces, autonomous regions, municipalities directly under the Central Education Department (Education Commission), Xinjiang Production and Construction Corps Education Bureau, relevant departments (units) education department (bureau), the ministry of higher education, the ministry and the province of co-construction of higher education: in recent years, the education administration has issued…
506	2019	General Office of the Ministry of Education	Notice on the Action Plan for Physical Education and Aesthetic Immersion	Notification	Provinces, autonomous regions, municipalities directly under the Central Education Department (Education Commission), Xinjiang Production and Construction Corps Education Bureau, higher education institutions under the ministry, ministry-province joint construction of higher education institutions: in order to thoroughly implement the important exposition of General Secretary Xi Jinping on educat…
507	2019	General Office of the Ministry of Education	Notice on the Issuance of the 2019 Work Points of the Inter-ministerial Joint Conference on Private Education Work	Notification	Education Department (Education Commission) of Provinces, Autonomous Regions and Municipalities directly under the Central Government: according to the rules of procedure of the Inter-Ministerial Joint Conference on Private Education Work, after consulting with the member units of the Joint Conference, we hereby formulate the "Key Points of the Work of the Inter-Ministerial Joint Conference on Pr…
508	2019	General Office of the Ministry of Education	Notice on the Issuance of the Public Basic Curriculum Program for Secondary Vocational Schools	Notification	Department of Education (Education Commission) of each province, autonomous region and municipality directly under the Central Government, Education Bureau of each city with separate plans, and Education Bureau of Xinjiang Production and Construction Corps: In order to implement the spirit of the National Conference on Education, realize the Implementation Plan for the Reform of National Vocation…
509	2019	General Office of the Ministry of Education	Notice on Organizing the 2019 National Youth Campus Football Teachers' and Coaches' State-level Special Training	Notification	Department of Education (Education Commission) of provinces, autonomous regions and municipalities directly under the Central Government, Education Bureau of Xinjiang Production and Construction Corps, higher education institutions under the Ministry, and higher education institutions jointly established by the Ministry and provinces: In order to deeply implement Xi Jinping's Thought of Socialism…
510	2019	General Office of the Ministry of Education	Guiding Opinions on Doing a Good Job in Teaching and Management of Higher Vocational Education after the Expansion of Enrollment	Opinions	Provinces, autonomous regions, municipalities directly under the Central Education Department (Education Commission), the municipal education bureau, Xinjiang Production and Construction Corps Education Bureau: In order to implement the "National Vocational Education Reform Implementation Program" and the Ministry of Education and other six departments issued the "higher vocational expansion of t…
511	2019	Ministry of Education, Central Organization Department, Central Propaganda Department, National Development and Reform Commission, Ministry of Finance, Ministry of Human Resources and Social Security, Ministry of Culture and Tourism	Circular on the Opinions on Strengthening and Improving the Construction of Teachers' Ethics in the New Era Issued	Notification	Departments of Education (education committees), Party Committee Organization Departments, Party Committee Propaganda Departments, Development and Reform Commissions, Finance Departments (Bureaus), Human Resources Social Security Departments (Bureaus), and Culture and Tourism Departments (Bureaus) of provinces, autonomous regions and municipalities directly under the Central Government, Education…
512	2019	Ministry of Education, National Development and Reform Commission, Ministry of Finance, State General Administration of Sports	Guiding Opinions on Accelerating the Promotion of National Youth Ice and Snow Sports in Schools	Opinions	Provinces, autonomous regions, municipalities directly under the Central Education Department (Education Commission), Development and Reform Commission, Finance Department (Bureau), Sports Bureau, Xinjiang Production and Construction Corps Education Bureau, Development and Reform Commission, Finance Bureau, Sports Bureau: in accordance with the overall deployment of the CPC Central Committee and …
513	2019	Ministry of Education	Opinions on Strengthening and Improving Basic Education Teaching and Research in the New Era	Opinions	Opinions of the Ministry of Education on Strengthening and Improving Teaching and Research Work in Basic Education in the New Era Teaching Base [2019] No. 14 Provinces, autonomous regions and municipalities directly under the Central Government Department of Education (Education Commission), Xinjiang Production and Construction Corps Education Bureau: teaching and research work is an important su…
514	2019	Ministry of Education	Opinions on Strengthening and Standardizing the Management of Internships in General Undergraduate Colleges and Universities	Opinions	Education departments (education commissions) of provinces, autonomous regions and municipalities directly under the central government, education bureaus of Xinjiang Production and Construction Corps, education departments (bureaus) of relevant departments (units), higher education institutions under the ministry, and higher education institutions jointly established by the ministry and province…
515	2019	Ministry of Education	Opinions on Strengthening Educational Scientific Research in the New Era	Opinions	Opinions of the Ministry of Education on Strengthening the Work of Educational Scientific Research in the New EraEducation Politics and Law [2019] No. 16Education departments (education commissions) of provinces, autonomous regions and municipalities directly under the central government, education bureaus of municipalities under the central government, education bureaus of cities listed in the p…
516	2019	Ministry of Education	Circular on Further Strengthening the Management of Primary and Secondary School Teachers and Professional Ethics Education	Notification	In recent years, with the implementation of the strategy of developing the country through science and education and the comprehensive promotion of quality education, the construction of the primary and secondary school teaching force has made relatively remarkable achievements. The majority of teachers love their jobs, hard work, as a teacher, selfless dedication, for the reform and development …
517	2019	Ministry of Education	Opinions on Deepening the Reform of Undergraduate Education and Teaching and Comprehensively Improving the Quality of Talent Cultivation	Opinions	Education departments (education commissions) of provinces, autonomous regions and municipalities directly under the central government, education bureaus of Xinjiang Production and Construction Corps, education departments (bureaus) of relevant departments (units), higher education institutions under the ministry, and higher education institutions jointly established by the ministry and the prov…
518	2019	Ministry of Education	Notice on in-depth study and implementation of the National Vocational Education Reform Implementation Program	Notification	Provinces, autonomous regions, municipalities directly under the Central Education Department (Education Commission), the municipal education bureau, Xinjiang Production and Construction Corps Education Bureau, the relevant units: the State Council issued the "National Vocational Education Reform Implementation Program" (hereinafter referred to as the "20 Articles of Vocational Education"), the e…
519	2019	Ministry of Education	Opinions on the Implementation of the National Primary and Secondary School Teachers' Information Technology Application Ability Enhancement Project 2.0	Opinions	Department of Education (Education Commission) of each province, autonomous region and municipality directly under the Central Government, and Education Bureau of Xinjiang Production and Construction Corps: information technology application ability is the core literacy of high-quality teachers in the new era. since 2013, through the implementation of the National Primary and Secondary School Tea…
520	2019	National Youth Campus Football Work Leading Group	Notice on Doing a Good Job in School Football in 2019	Notification	National Youth Campus Football Work Leading Group on doing a good job in 2019 campus soccer work notice education sports art letter [2019] No. 2 Provinces, autonomous regions, municipalities directly under the Central Education Department (Education Commission), Development and Reform Commission, Department of Finance (Bureau), Broadcasting and Television Bureau, Sports Bureau, Youth League Commi…
521	2019	CPC Central Committee, State Council	Circular on the issuance of China Education Modernization 2035	Notification	BEIJING, Feb. 23 (Xinhua) -- The Communist Party of China (CPC) Central Committee and the State Council recently issued China Education Modernization 2035, and issued a notice requiring all regions and departments to conscientiously implement it in the light of actual practice. China Education Modernization 2035 is divided into five parts: I. Strategic Background; II. General Idea; III. Strategic…
522	2019	General Office of the Central Committee of the Communist Party of China, General Office of the State Council	Several Opinions Issued on Reducing the Burden on Primary and Secondary School Teachers and Further Creating a Favorable Environment for Education and Teaching	Opinions	BEIJING, Dec. 15 (Xinhua) -- Recently, the General Office of the CPC Central Committee and the General Office of the State Council issued the Opinions on Reducing the Burden on Primary and Secondary School Teachers and Further Creating a Favorable Environment for Teaching and Learning and issued a notice requiring all regions and departments to conscientiously implement them in light of the actua…
523	2019	General Office of the Central Committee of the Communist Party of China, General Office of the State Council	Issuance of the Implementation Plan for Accelerating the Modernization of Education (2018-2022)	Program	BEIJING, Feb. 23 (Xinhua) -- Recently, the General Office of the Central Committee of the Communist Party of China (CPC) and the General Office of the State Council issued the Implementation Plan for Accelerating the Modernization of Education (2018-2022) (hereinafter referred to as the "Implementation Plan"), and issued a circular requiring all regions and departments to conscientiously implemen…
524	2020	General Office of the Central Committee of the Communist Party of China, General Office of the State Council	Opinions on Comprehensively Strengthening and Improving School Sports Work in the New Era and Opinions on Comprehensively Strengthening and Improving School Aesthetic Education Work in the New Era issued	Notification	BEIJING, Oct. 15 (Xinhua) -- The General Office of the CPC Central Committee and the General Office of the State Council recently issued the Opinions on Comprehensively Strengthening and Improving the Work of School Sports in the New Era and the Opinions on Comprehensively Strengthening and Improving the Work of Aesthetic Education in Schools in the New Era, and issued a circular calling on all r…
526	2020	Academic Degrees Committee of the State Council, Ministry of Education	Issuing the Development Program of Professional Degree Graduate Education (2020-2025) - Significantly Increasing the Recruitment of Doctoral Professional Degree Graduates	Program	The Program for the Development of Professional Degree Graduate Education (2020-2025) (hereinafter referred to as the Program) recently issued by the Academic Degrees Committee of the State Council and the Ministry of Education was officially released today. What is the background of the issuance of the Program? What reform initiatives are proposed for the development of professional degree gradu…
527	2020	Ministry of Education, National Development and Reform Commission, Ministry of Finance	Opinions on accelerating the reform and development of graduate education in the new era	Comments	Provinces, autonomous regions, municipalities directly under the Central Education Department (Education Commission), Development and Reform Commission, Department of Finance (Bureau), Xinjiang Production and Construction Corps Education Bureau, Development and Reform Commission, Finance Bureau, relevant departments (units) of the Department (Bureau) of Education, University of the Chinese Academ…
528	2020	General Office of the Ministry of Education, General Office of the Ministry of Finance	Notice on Doing a Good Job in Implementing the 2020 Ad Hoc Position Program for Teachers in Rural Compulsory Education Stage Schools	Notification	Relevant Provinces, Autonomous Regions and Municipalities directly under the Central Government Department of Education (Education Commission), Department of Finance (Bureau), Xinjiang Production and Construction Corps Education Bureau, Bureau of Finance: in order to thoroughly implement the spirit of the National Education Conference and the Opinions of the CPC Central Committee and State Counci…
529	2020	General Office of the Ministry of Education, General Office of the Ministry of Finance	Notice on the Organization and Implementation of the National Training Program for Primary and Secondary School Kindergarten Teachers in 2020	Notification	Provinces, autonomous regions, municipalities directly under the Central Education Department (Education Commission), Finance Department (Bureau), Xinjiang Production and Construction Corps Education Bureau, Finance Bureau, the relevant units: In order to thoroughly study and implement Xi Jinping's thought of socialism with Chinese characteristics in the new era and the spirit of the 19th Nationa…
530	2020	General Office of the Ministry of Education	Notice on Holding the 2021 National Physical Education Competition for College and University Physical Education Majors	Notification	Provinces, autonomous regions, municipalities directly under the Central Education Department (Education Commission), Xinjiang Production and Construction Corps Education Bureau: In order to comprehensively implement the spirit of the National Education Conference, implement the General Office of the CPC Central Committee and the General Office of the State Council issued the "Opinions on Compreh…
542	2020	Ministry of Education, Central Organization Department, Central Propaganda Department, Ministry of Finance, Ministry of Human Resources and Social Security, Ministry of Housing and Urban-Rural Development	Guiding Opinions of the Ministry of Education and Six Other Departments on Strengthening the Reform of College Teaching Staff Construction in the New Era	Opinions	Departments of Education (education committees), Party Committee Organization Departments, Party Committee Propaganda Departments, Finance Departments (bureaus), Human Resources and Social Security Departments (bureaus), Housing and Urban-Rural Development Departments (commissions and committees) of provinces, autonomous regions and municipalities directly under the Central Government, Education …
543	2020	Ministry of Education	Improve the development of university teachers to support the system of high-quality, specialized and innovative university teachers - the Ministry of Education, the teacher's work department responsible for the "on strengthening the reform of the construction of the university teaching force in the new era of the guiding opinions".	Comments	I. Please introduce the main background of the Guiding Opinions. A: General Secretary Xi Jinping pointed out that the prosperity of the country, national revitalization, and development of education require us to vigorously cultivate and create a high-quality and professional teaching force with high moral integrity, excellent business, reasonable structure, and full of vitality. It also pointed …
544	2021	General Office of the Ministry of Education	Teacher Professional Competency Standards for Teacher Trainees Majoring in Elementary Education	Standards	Standards of Teacher Professional Competence for Teacher Candidates Majoring in Elementary Education (for trial implementation) I. Teacher Ethics Practice Competence 1.1 Compliance with Teacher Ethics Standards 1.1.1 [Ideal and Conviction]  Study and implement Xi Jinping's Thought on Socialism with Chinese Characteristics for a New Era, and study in depth General Secretary Xi Jinping's important…
545	2021	General Office of the Ministry of Education	Standards for Teacher Professional Competence of Teacher Candidates Specializing in Secondary Education (for Trial Implementation)	Standards	I. Ability to Practice Teacher Ethics 1.1 Compliance with the Code of Teacher Ethics 1.1.1 [Ideal Conviction]  Study and implement Xi Jinping Thought on Socialism with Chinese Characteristics for a New Era, study in depth the important expositions on education by General Secretary Xi Jinping, as well as the contents of Party history, the history of the new China, the history of reform and openin…
546	2021	General Office of the Ministry of Education	Guideline for Teaching Reform of Physical Education and Health (Trial)	Outline	In order to implement the spirit of General Secretary Xi Jinping's speech at the National Education Conference, the Opinions on Comprehensively Strengthening and Improving School Physical Education Work in the New Era of the Communist Party of China Central Committee and State Council General Office, and the Opinions of the General Administration of Physical Education and the Ministry of Educatio…
547	2021	Ministry of Education, Ministry of Finance, National Development and Reform Commission	Deeply Promoting the Construction of World-Class Universities and First-Class Disciplines	Summary	Xi Jinping emphasized that to run world-class universities and first-class disciplines, they must be rooted in Chinese soil and run with Chinese characteristics. We must adhere to the socialist direction of running schools, adhere to the principle of socialist education development with Chinese characteristics, implement the Party's education policy, and carry out the fundamental task of establis…
548	2022	Ministry of Education, Central Propaganda Department, Central Editorial Office, National Development and Reform Commission, Ministry of Finance, Ministry of Human Resources and Social Security, Ministry of Housing and Urban-Rural Development, National Rural Revitalization Bureau	Circular on the Issuance of the Plan for Strong Teachers in Basic Education in the New Era	Notification	Departments of Education (education commissions), Party Committee Propaganda Departments, Party Editorial Offices, Development and Reform Commissions, Finance Departments (bureaus), Human Resources and Social Security Departments (bureaus), Housing and Urban-Rural Construction Departments (commissions), and Countryside Revitalization Bureaus of provinces, autonomous regions and municipalities dir…
549	2022	General Office of the Ministry of Education	Notice on Further Improving the Cultivation of Teacher Candidates under the "Excellent Teacher Plan	Notification	Provinces, autonomous regions and municipalities directly under the Central Government, the Education Bureau of Xinjiang Production and Construction Corps, the Ministry of Education, and teacher-training universities under the Ministry of Education: In order to implement the spirit of General Secretary Xi Jinping's important speeches on the construction of the teaching force, in particular, the s…
550	2022	General Office of the Ministry of Education	Guidelines on the Characteristic Contents of the Teacher Training Program for "Excellent Teacher Program" Teacher Candidates	Guidelines	Cultivation program is the basis of talent cultivation, and curriculum system is the carrier of talent cultivation. In order to do a good job in the cultivation of "Excellent Teacher Program" and effectively improve the quality of cultivation, relevant institutions shall take into account the characteristics and development needs of the group of teacher trainees under the "Excellent Teacher Progr…
551	2023	Communist Party of China (CPC)	Report of the 20th National Congress of the Communist Party of China	Report	Comrades: I now report to the General Assembly on behalf of the nineteenth Central Committee. The Twentieth National Congress of the Communist Party of China (CPC) is a very important congress convened at the critical moment when the whole Party, the whole nation and all ethnic groups are embarking on a new journey to build a modernized socialist country in all respects, and marching towards the …
552	2023	Ministry of Education, National Development and Reform Commission, Ministry of Industry and Information Technology, Ministry of Finance, Ministry of Human Resources and Social Security	Notice on the Issuance of the Reform Plan for the Adjustment and Optimization of Discipline and Specialty Settings in General Higher Education	Notification	Provinces, autonomous regions, municipalities directly under the Central Education Department (Education Commission), Development and Reform Commission, Industry and Information Technology Department, Finance Department (Bureau), Human Resources and Social Security Department (Bureau), Xinjiang Production and Construction Corps Education Bureau, Development and Reform Commission, Industry and Inf…
553	2023	Ministry of Education	On the issuance of "basic education curriculum teaching reform deepening action program" notice	Notification	Provinces, autonomous regions and municipalities directly under the Central Education Department (Education Commission), Xinjiang Production and Construction Corps Education Bureau: The "Basic Education Curriculum and Teaching Reform Deepening Action Program" is hereby issued to you, please conscientiously implement in conjunction with the actual implementation. General Office of the Ministry of …
554	2023	Political Bureau of the CPC Central Committee	Xi Jinping emphasized in the fifth collective study session of the Political Bureau of the CPC Central Committee that it will speed up the construction of a strong education country and provide strong support for the great rejuvenation of the Chinese nation.	Summary	Xi Jinping emphasizes accelerating the construction of a strong education country to provide strong support for the great rejuvenation of the Chinese nation during the fifth collective study session of the Political Bureau of the CPC Central Committee Xi Jinping emphasized that the rise of education is the rise of the country, and the strength of education is the strength of the country. The cons…
555	2023	Beijing Yuying Middle School	Xi Jinping emphasized during his visit to Beijing Yuying School that it is important to be a good child in the new era with all-round development in morality, intelligence, physical fitness, beauty and labor, and congratulated the majority of children and teenagers across the country on the June 1 International Children's Day.	Summary	Xi pointed out that the fundamental task of education is to establish morality and nurture socialist builders and successors who are all-rounded in morality, intelligence, physical fitness and aesthetics. The cultivation of students' ideals and beliefs, moral qualities, knowledge and intelligence, and physical and psychological qualities is indispensable. To improve the quality of human health, a…
556	2023	Ministry of Education	Opinions on the Implementation of the National Outstanding Primary and Secondary School Teachers Cultivation Program	Comments	Provinces, autonomous regions, municipalities directly under the Central Education Department (Education Commission), Xinjiang Production and Construction Corps Education Bureau, relevant departments (units) Education Department (Bureau), the Ministry of higher education: in order to implement the spirit of the twentieth CPC National Congress, the implementation of the General Secretary Xi Jinpin…
557	2023		Xi Jinping's Letter to Representatives of National Excellent Teachers	Letter	Vigorously carry forward the spirit of educators with a big heart, the sincerity to serve the country's ideals and beliefs in the words for the Shi Zuo, behavior of the world model of moral character enlightenment and moistening of the heart, according to the talent of the wisdom of the nurturing of people hard work and study, the pursuit of innovation, the attitude of cultivation of teaching and…
558	2024		Xi Jinping stressed during his visit to Hunan, insisting on reform, innovation and pragmatism, and striving to write a chapter of Chinese-style modernization of Hunan.	Summary	If the country is to be strong, it must be well educated. The first division is a good place to carry out patriotic education and pass on the red gene, and we should protect and utilize this red resource well. Schools should be moral, teachers should be a good Mr., not only to focus on improving the knowledge and cultural literacy of students, but also to conduct a good ideological class, educati…
559	2024	Ministry of Education	Ministry of Education Announces the Second Batch of Pilot Colleges and Universities for the National Excellence Program	Summary	In order to implement the spirit of the Third Plenary Session of the 20th CPC Central Committee, further promote high-level colleges and universities to cultivate high-quality teachers for primary and secondary schools at the graduate level, and strengthen the foundation for cultivating outstanding and innovative talents, the Ministry of Education has issued the "On the In-depth Implementation of…
560	2024	CPC Central Committee, State Council	Opinions on Carrying Forward the Spirit of Educators and Strengthening the Construction of a Highly Qualified and Professional Teaching Force in the New Era	Comments	Teachers are the foundation of education, the source of education, strong country must first strong education, strong education must first strong teacher. In order to vigorously carry forward the spirit of educators, strengthen the construction of high-quality professional teachers in the new era, and further create a good atmosphere of respect for teachers, the following views are put forward. F…
