# Supplementary material for: Research on the evolution of physical teachers and physical teaching policy: A perspective from China
Source: PLoS One. 2026 Feb 3;21(2):e0341906. doi: 10.1371/journal.pone.0341906 (PMC12867233; doi:10.1371/journal.pone.0341906)
Supplement: S3 File — (XLSX) [file pone.0341906.s003.xlsx]

## Sheet: Sheet1
year	words 1	words 2	words 3
1950	Interim	Regulations	Colleges and Universities
1951	Academic System	Reform	Decision
1953	Normal University	Directive	Improve
1954	Secondary Schools	Directive	Improve
1955	Directive	In-service	Part-time
1956	Childcare Instructor	Primary School Teacher	Kindergarten
1957	Political Education	Normal School	Middle School / Secondary School
1958	Directive	Work	Teaching Staff
1959	Allocation	Institutions of Higher Education	Primary and Secondary Schools
1963	Full-time	Work	Teaching Workforce
1978	Management Work	Primary and Secondary Schools	Interim Measures
1980	Advanced Studies	Institutions of Higher Education	Provisional Regulations
1982	Several	College	Regular Secondary School
1983	Further Improve	Quality	Undergraduate Program
1985	Secondary Schools	Associate Degree Program	Teaching Staff
1986	Compulsory Education Law	Strengthen
1987	Adult Education
1989	Primary and Secondary Schools	Strengthen	Pilot Implementation
1990	On-the-job Training	Qualification Certificate	Three-year Program
1991	Imporve	Work	Primary and Secondary Schools
1992	Strengthen	Training	Reform
1993	Outline	Development	Training Syllabus
1994	Probation Period	New	Teacher Qualification
1995	The People's Republic of China	Senior High School	eaching Workforce
1996	Education Law	Normal Education	Several Opinions
1997	Institutions of Higher Education	Curriculum System
1998	Teaching Reform	Deepen	Primary and Secondary Schools
1999	Implement	Institutions of Higher Education	Secondary Vocational
2000	Teaching Reform	School	Basic Education
2001	Reform	The Tenth	Profession
2002	Physical Education	Strengthen	Education Network
2003	Primary and Secondary Schools	Implement	Primary and Secondary Schools
2004	Work	Teaching Staff	Further
2005	Primary and Secondary Schools	Strengthen	School
2006	Compulsory education	Several Opinions	normal university students
2007	Undergraduate	Institutions of Higher Education	Training
2008	Primary and Secondary Schools	National-level	Training
2009	Implement	Primary and Secondary Schools	State
2010	Cultivation	Primary and Secondary Schools	Training
2011	Implement	Plan	Teachers' Teams
2012	State	Cultivation	Primary and Secondary Schools
2013	Teacher Qualification	Cultivation	Plan
2014	Vocational Colleges and Technical Schools	Ensure	Vocational Colleges and Technical Schools
2015	Plan	Cultivation	Implement
2016	Training	Vocational Colleges and Technical Schools	Work
2017	Primary and Secondary Schools	Compulsory Education	New
2018	Campus	Ministry of Education of the People's Republic of China	New
2019	Work	Strengthen	New
2020	University teachers	Era	Normal university students
2021	The teaching profession	For trial implementation	normal university students
2022	High-quality	teacher	Cultivating Talents
2023	International Children's Day	Teaching reform	Interim
