# Supplementary material for: Research on the evolution of physical teachers and physical teaching policy: A perspective from China
Source: PLoS One. 2026 Feb 3;21(2):e0341906. doi: 10.1371/journal.pone.0341906 (PMC12867233; doi:10.1371/journal.pone.0341906)
Supplement: S4 File — (XLSX) [file pone.0341906.s004.xlsx]

## Sheet: Sheet1
Filter Words
on
of
and
for
several
even
the whole country
in
afterwards
twenty - one
2009
2008
research
should
all
and
with
shall not be
services
possess
attached
submit
in the future
do
among
let
city
course
the same as
except three
shall be in
except
should
handle
all provinces
subordinate
high
further
province
time
transfer
I
all levels
year
may set up
the Ninth Five - Year Plan
the Eighth Five - Year Plan
two
month
specially
2010
2011
2012
2013
2014
2015
2016
2017
2018
2019
2020
2021
I
wthin
more
every
The 8th five-year plan
The 9th five-year plan
The 10th five-year plan
The 11th five-year plan
